# Supplementary material for: Efficacy of combination colonoscopy using modified cap-assisted and water-exchange colonoscopy with prone position for detection of colorectal adenomas
Source: Medicine (Baltimore). 2022 Nov 11;101(45):e31271. doi: 10.1097/MD.0000000000031271 (PMC9666107; doi:10.1097/MD.0000000000031271)
Supplement: Supplementary file 1 [file medi-101-e31271-s001.xls]

## Sheet: air insufflation1
ID	Sex	Age	stool OB 0: no 1: yes	Study Date	polyp detection 0: no 1: yes	Pathology 0: none 1:adenoma 2: adenoca. 3: others	No. of Adenoma	A-colon adenoma no.	T-colon adenoma no.	D-colon adenoma no.	HF adenoma no.	SF adenoma no.	S-colon adenoma no.	rectum adenoma no	No. of Adenoca.	A-colon adenoca no.	T-colon adenoca no.	D-colon adenoca no.	HF adenoca no.	SF adenoca no.	S-colon adenoca no.	rectum adenoca no		Bowel prep	cecal insertion	finish	study time(sec)
99049	F	053Y	0	2020-03-30 15:56:00	0	0	0	0	0	0	0	0	0	0	0	0	0	0	0	0	0	0		Excellent	57714	58139	425
81887	F	065Y	0	2020-03-30 14:40:00	0	0	0	0	0	0	0	0	0	0	0	0	0	0	0	0	0	0		Excellent	53906	54415	509
73645	M	081Y	0	2020-03-30 14:08:00	1	1	3	0	2	0	0	0	1	0	0	0	0	0	0	0	0	0		Excellent	51355	52426	1071
53863	F	058Y	0	2020-03-30 12:01:00	0	0	0	0	0	0	0	0	0	0	0	0	0	0	0	0	0	0		Excellent	43858	44419	561
1613	F	071Y	0	2020-03-30 11:13:00	0	0	0	0	0	0	0	0	0	0	0	0	0	0	0	0	0	0		Excellent	41044	41595	551
30454	F	069Y	0	2020-03-30 10:17:00	0	0	0	0	0	0	0	0	0	0	0	0	0	0	0	0	0	0		Excellent	37424	38328	904
18538	M	058Y	0	2020-03-30 09:42:00	0	0	0	0	0	0	0	0	0	0	0	0	0	0	0	0	0	0		good	35505	35887	382
11291	M	081Y	1	2020-03-30 08:23:00	1	1	11	3	3	4	0	0	1	0	0	0	0	0	0	0	0	0		Excellent	31468	33972	2504
25257	F	059Y	0	2020-03-28 08:47:00	1	1	1	0	0	0	0	0	1	0	0	0	0	0	0	0	0	0		Fair	32096	32795	699
57110	M	077Y	0	2020-03-27 15:13:00	1	1	2	0	0	1	0	0	1	0	0	0	0	0	0	0	0	0		Excellent	55320	56525	1205
30711	M	078Y	0	2020-03-27 14:17:00	1	1	2	2	0	0	0	0	0	0	0	0	0	0	0	0	0	0		good	52648	53254	606
o5195	M	036Y	0	2020-03-27 12:39:00	0	0	0	0	0	0	0	0	0	0	0	0	0	0	0	0	0	0		Fair
87629	M	055Y	0	2020-03-27 12:08:00	0	0	0	0	0	0	0	0	0	0	0	0	0	0	0	0	0	0		good	44077	44543	466
75999	F	050Y	0	2020-03-27 11:39:00	1	1	1	1	0	0	0	0	0	0	0	0	0	0	0	0	0	0		Excellent	42377	42955	578
86374	M	067Y	0	2020-03-27 10:02:00	1	1	5	0	4	1	0	0	0	0	0	0	0	0	0	0	0	0		Excellent	36817	38067	1250
68328	M	050Y	0	2020-03-27 08:41:00	0	0	0	0	0	0	0	0	0	0	0	0	0	0	0	0	0	0		Excellent	31793	32297	504
67522	F	080Y	0	2020-03-26 14:42:00	1	1	1	0	0	0	0	0	1	0	0	0	0	0	0	0	0	0		Excellent	54229	55256	1027
68264	F	071Y	0	2020-03-25 15:52:00	0	0	0	0	0	0	0	0	0	0	0	0	0	0	0	0	0	0		good	57580	58151	571
19926	M	067Y	0	2020-03-25 15:18:00	0	0	0	0	0	0	0	0	0	0	0	0	0	0	0	0	0	0		Excellent	55423	55884	461
27983	F	060Y	0	2020-03-25 14:25:00	0	0	0	0	0	0	0	0	0	0	0	0	0	0	0	0	0	0		good	52582	53065	483
78616	F	062Y	1	2020-03-25 12:25:00	1	1	2	0	1	0	0	0	1	0	0	0	0	0	0	0	0	0		Excellent	46172	47101	929
837	F	063Y	0	2020-03-25 12:06:00	1	3	0	0	0	0	0	0	0	0	0	0	0	0	0	0	0	0		fair	43863	44388	525
96848	F	061Y	1	2020-03-25 10:42:00	1	1	1	1	0	0	0	0	0	0	0	0	0	0	0	0	0	0		Excellent	40242	40884	642
o3764	F	055Y	0	2020-03-25 09:30:00	1	1	5	1	0	2	0	0	1	1	0	0	0	0	0	0	0	0		Excellent	34743	36341	1598
43917	M	052Y	0	2020-03-25 08:48:00	0	0	0	0	0	0	0	0	0	0	0	0	0	0	0	0	0	0		Excellent	32094	32600	506
23105	F	073Y	1	2020-03-23 15:07:00	0	0	0	0	0	0	0	0	0	0	0	0	0	0	0	0	0	0		good	55079	56237	1158
97844	M	067Y	0	2020-03-23 14:12:00	0	0	0	0	0	0	0	0	0	0	0	0	0	0	0	0	0	0		good	51547	51966	419
80913	M	055Y	0	2020-03-23 12:30:00	1	3	0	0	0	0	0	0	0	0	0	0	0	0	0	0	0	0		good	45419	46181	762
86237	F	068Y	0	2020-03-23 11:38:00	1	1	1	0	0	0	0	0	1	0	0	0	0	0	0	0	0	0		Excellent	42770	43463	693
1891	F	063Y	0	2020-03-23 10:55:00	1	1	1	0	1	0	0	0	0	0	0	0	0	0	0	0	0	0		Excellent	40132	40703	571
1023	F	067Y	0	2020-03-23 10:12:00	0	0	0	0	0	0	0	0	0	0	0	0	0	0	0	0	0	0		Excellent	37855	38409	554
38938	F	058Y	0	2020-03-23 08:38:00	0	0	0	0	0	0	0	0	0	0	0	0	0	0	0	0	0	0		Excellent	31803	32243	440
6011	F	059Y	0	2020-03-20 15:07:00	0	0	0	0	0	0	0	0	0	0	0	0	0	0	0	0	0	0		Excellent	54910	55261	351
97868	F	067Y	0	2020-03-20 14:05:00	0	0	0	0	0	0	0	0	0	0	0	0	0	0	0	0	0	0		Excellent	51701	52232	531
o5046	F	059Y	0	2020-03-20 12:14:00	1	1	3	1	1	1	0	0	0	0	0	0	0	0	0	0	0	0		Excellent	44612	45506	894
27629	F	067Y	0	2020-03-20 11:37:00	0	0	0	0	0	0	0	0	0	0	0	0	0	0	0	0	0	0		Excellent	42372	42722	350
36352	F	072Y	0	2020-03-20 10:49:00	0	0	0	0	0	0	0	0	0	0	0	0	0	0	0	0	0	0		Excellent	40148	40724	576
1788	M	073Y	0	2020-03-20 09:51:00	1	1	3	1	2	0	0	0	0	0	0	0	0	0	0	0	0	0		Excellent	36131	37306	1175
18278	F	062Y	0	2020-03-20 08:49:00	1	1	1	0	1	0	0	0	0	0	0	0	0	0	0	0	0	0		Excellent	32267	32818	551
87882	F	058Y	0	2020-03-11 14:46:00	0	0	0	0	0	0	0	0	0	0	0	0	0	0	0	0	0	0		Excellent	53687	54258	571
71000	F	054Y	0	2020-03-11 12:41:00	0	0	0	0	0	0	0	0	0	0	0	0	0	0	0	0	0	0		good	46000	46338	338
1377	F	072Y	0	2020-03-11 11:53:00	1	3	0	0	0	0	0	0	0	0	0	0	0	0	0	0	0	0		Excellent	43430	44154	724
41843	F	059Y	0	2020-03-11 11:11:00	0	0	0	0	0	0	0	0	0	0	0	0	0	0	0	0	0	0		Excellent	40782	41217	435
41844	M	036Y	0	2020-03-11 09:47:00	0	0	0	0	0	0	0	0	0	0	0	0	0	0	0	0	0	0
19584	M	075Y	1	2020-03-11 08:33:00	1	1	10	3	2	1	2	0	0	2	0	0	0	0	0	0	0	0		fair	31524	33854	2330
21490	F	066Y	0	2020-03-10 11:51:00	1	1	1	0	0	0	0	0	1	0	0	0	0	0	0	0	0	0		Excellent	43121	43779	658
10571	F	057Y	0	2020-03-09 11:44:00	1	1	1	0	0	1	0	0	0	0	0	0	0	0	0	0	0	0		Excellent	42792	43444	652
35304	M	058Y	0	2020-03-09 11:01:00	1	1	1	0	0	0	0	0	1	0	0	0	0	0	0	0	0	0		Excellent	40078	41096	1018
34182	F	044Y	0	2020-03-09 09:34:00	0	0	0	0	0	0	0	0	0	0	0	0	0	0	0	0	0	0
88817	F	061Y	0	2020-03-09 08:48:00	1	1	1	0	1	0	0	0	0	0	0	0	0	0	0	0	0	0		Excellent	32226	32940	714
99359	F	059Y	0	2020-03-07 12:18:00	1	1	3	1	0	1	0	0	1	0	0	0	0	0	0	0	0	0		Excellent	44704	45833	1129
96615	M	039Y	0	2020-03-06 14:58:00	1	1	1	0	0	0	0	0	1	0	0	0	0	0	0	0	0	0
49727	F	075Y	0	2020-03-06 14:10:00	1	1	3	0	1	0	0	0	1	1	0	0	0	0	0	0	0	0		good	51999	53105	1106
81069	F	066Y	0	2020-03-06 12:21:00	1	1	3	2	1	0	0	0	0	0	0	0	0	0	0	0	0	0		good	44800	45528	728
55425	M	043Y	0	2020-03-06 11:45:00	0	0	0	0	0	0	0	0	0	0	0	0	0	0	0	0	0	0
71928	M	065Y	0	2020-03-06 08:47:00	1	1	1	0	0	0	0	0	1	0	0	0	0	0	0	0	0	0		Excellent	32252	33028	776
21686	M	063Y	0	2020-03-04 14:11:00	0	0	0	0	0	0	0	0	0	0	0	0	0	0	0	0	0	0		Excellent	51385	51837	452
10706	F	065Y	0	2020-03-04 11:29:00	1	1	5	3	2	0	0	0	0	0	0	0	0	0	0	0	0	0		Excellent	41946	42803	857
1735	F	070Y	0	2020-03-04 10:44:00	0	0	0	0	0	0	0	0	0	0	0	0	0	0	0	0	0	0		fair	39354	39909	555
17777	F	065Y	0	2020-03-04 10:05:00	1	1	1	1	0	0	0	0	0	0	0	0	0	0	0	0	0	0		Excellent	36684	37303	619
47765	M	069Y	0	2020-03-04 08:48:00	1	3	0	0	0	0	0	0	0	0	0	0	0	0	0	0	0	0		good	32216	32875	659
33843	M	051Y	0	2020-03-02 14:11:00	1	1	1	0	0	0	0	0	1	0	0	0	0	0	0	0	0	0		Excellent	51477	52433	956
47263	F	069Y	0	2020-03-02 12:24:00	1	1	1	0	1	0	0	0	0	0	0	0	0	0	0	0	0	0		Excellent	45009	45721	712
89880	F	055Y	0	2020-03-02 11:52:00	0	0	0	0	0	0	0	0	0	0	0	0	0	0	0	0	0	0		Excellent	43097	43589	492
81791	M	060Y	0	2020-03-02 11:15:00	1	1	4	1	0	1	1	0	1	0	0	0	0	0	0	0	0	0		Excellent	40831	41872	1041
41782	M	071Y	0	2020-03-02 10:42:00	0	0	0	0	0	0	0	0	0	0	0	0	0	0	0	0	0	0		Excellent	39122	39589	467
51193	M	071Y	0	2020-03-02 09:25:00	1	1	4	1	1	2	0	0	0	0	0	0	0	0	0	0	0	0		fair	35520	36464	944
43134	F	073Y	1	2020-03-02 08:47:00	1	1	3	0	2	0	0	0	1	0	0	0	0	0	0	0	0	0		Excellent	32553	33547	994
55606	M	049Y	0	2020-02-29 11:55:00	1	3	0	0	0	0	0	0	0	0	0	0	0	0	0	0	0	0
55195	M	047Y	0	2020-02-29 11:02:00	1	3	0	0	0	0	0	0	0	0	0	0	0	0	0	0	0	0
45116	M	038Y	0	2020-02-29 10:22:00	1	1	3	0	1	0	0	0	1	1	0	0	0	0	0	0	0	0
12812	F	044Y	0	2020-02-29 08:59:00	1	1	3	0	0	1	0	0	1	1	0	0	0	0	0	0	0	0
44067	F	066Y	0	2020-02-29 08:33:00	0	0	0	0	0	0	0	0	0	0	0	0	0	0	0	0	0	0		Excellent	31497	32038	541
37983	F	061Y	0	2020-02-28 15:46:00	0	0	0	0	0	0	0	0	0	0	0	0	0	0	0	0	0	0		Excellent	57226	57778	552
5604	M	061Y	0	2020-02-28 14:33:00	1	1	1	0	0	0	0	0	1	0	0	0	0	0	0	0	0	0		Excellent	52863	53875	1012
40192	F	071Y	0	2020-02-28 12:15:00	1	1	2	2	0	0	0	0	0	0	0	0	0	0	0	0	0	0		Excellent	44951	46415	1464
56023	M	069Y	0	2020-02-28 11:34:00	1	1	7	3	3	1	0	0	0	0	0	0	0	0	0	0	0	0		Excellent	42012	43573	1561
42925	M	069Y	0	2020-02-28 10:52:00	1	1	2	1	1	0	0	0	0	0	0	0	0	0	0	0	0	0		good	39611	40500	889
60011	M	071Y	0	2020-02-28 09:53:00	1	1	5	0	3	1	0	0	1	0	0	0	0	0	0	0	0	0		good	36298	37283	985
o5169	F	059Y	0	2020-02-28 09:17:00	1	1	2	0	2	0	0	0	0	0	0	0	0	0	0	0	0	0		Excellent	33884	34554	670
80333	F	049Y	0	2020-02-28 08:39:00	1	1	2	0	1	0	0	0	1	0	0	0	0	0	0	0	0	0
85547	F	063Y	0	2020-02-27 16:12:00	1	1	1	0	0	1	0	0	0	0	0	0	0	0	0	0	0	0		fair	59175	59995	820
28440	F	058Y	0	2020-02-27 14:13:00	0	0	0	0	0	0	0	0	0	0	0	0	0	0	0	0	0	0		good	51698	52240	542
65083	F	067Y	0	2020-02-27 11:38:00	1	3	0	0	0	0	0	0	0	0	0	0	0	0	0	0	0	0		fair	42622	43306	684
46875	F	075Y	0	2020-02-27 10:06:00	1	1	1	0	1	0	0	0	0	0	0	0	0	0	0	0	0	0		Excellent	37095	37708	613
842	F	067Y	0	2020-02-27 09:17:00	0	0	0	0	0	0	0	0	0	0	0	0	0	0	0	0	0	0		Excellent	34224	35099	875
75346	M	043Y	0	2020-02-27 08:47:00	1	3	0	0	0	0	0	0	0	0	0	0	0	0	0	0	0	0
50820	F	054Y	0	2020-02-26 11:04:00	0	0	0	0	0	0	0	0	0	0	0	0	0	0	0	0	0	0		Excellent	40294	41062	768
65650	F	027Y	0	2020-02-26 10:16:00	0	0	0	0	0	0	0	0	0	0	0	0	0	0	0	0	0	0
4701	F	057Y	0	2020-02-26 09:33:00	0	0	0	0	0	0	0	0	0	0	0	0	0	0	0	0	0	0		Excellent	34780	35298	518
35217	F	074Y	0	2020-02-26 08:52:00	0	0	0	0	0	0	0	0	0	0	0	0	0	0	0	0	0	0		good	32561	33049	488
54162	F	053Y	0	2020-02-25 10:25:00	0	0	0	0	0	0	0	0	0	0	0	0	0	0	0	0	0	0		good	38586	39146	560
5257	F	075Y	0	2020-02-25 08:42:00	0	0	0	0	0	0	0	0	0	0	0	0	0	0	0	0	0	0		Excellent	31917	32409	492
78534	F	075Y	0	2020-02-24 14:43:00	1	3	0	0	0	0	0	0	0	0	0	0	0	0	0	0	0	0		Excellent	53605	54403	798
57043	F	075Y	0	2020-02-24 14:09:00	1	1	3	1	2	0	0	0	0	0	0	0	0	0	0	0	0	0		Excellent	51350	52082	732
67559	F	039Y	0	2020-02-24 11:54:00	0	0	0	0	0	0	0	0	0	0	0	0	0	0	0	0	0	0
28743	F	069Y	0	2020-02-24 10:27:00	1	1	1	0	0	0	0	0	1	0	0	0	0	0	0	0	0	0		Excellent	37974	39024	1050
56957	M	055Y	0	2020-02-24 08:35:00	1	1	1	0	0	1	0	0	0	0	0	0	0	0	0	0	0	0		Excellent	31703	32364	661
40796	F	057Y	0	2020-02-22 10:54:00	0	0	0	0	0	0	0	0	0	0	0	0	0	0	0	0	0	0		Excellent	39833	40386	553
84981	M	030Y	0	2020-02-22 09:28:00	0	0	0	0	0	0	0	0	0	0	0	0	0	0	0	0	0	0
51102	M	050Y	0	2020-02-22 08:46:00	1	3	0	0	0	0	0	0	0	0	0	0	0	0	0	0	0	0		Excellent	32142	32901	759
85463	F	050Y	0	2020-02-21 15:03:00	0	0	0	0	0	0	0	0	0	0	0	0	0	0	0	0	0	0		Excellent	54669	55168	499
60012	F	059Y	0	2020-02-21 14:14:00	1	1	1	0	0	0	0	0	1	0	0	0	0	0	0	0	0	0		Excellent	51638	52217	579
56323	M	053Y	0	2020-02-21 11:44:00	1	1	6	0	3	1	0	0	2	0	0	0	0	0	0	0	0	0		good	42779	44076	1297
30202	M	063Y	0	2020-02-21 10:23:00	1	3	0	0	0	0	0	0	0	0	0	0	0	0	0	0	0	0		Excellent	38219	38890	671
47485	F	049Y	0	2020-02-21 09:03:00	0	0	0	0	0	0	0	0	0	0	0	0	0	0	0	0	0	0
42141	F	060Y	0	2020-02-21 08:41:00	0	0	0	0	0	0	0	0	0	0	0	0	0	0	0	0	0	0		Excellent	31670	32125	455
12380	M	067Y	0	2020-02-20 14:14:00	1	1	6	2	1	3	0	0	0	0	0	0	0	0	0	0	0	0		Excellent	51858	53160	1302
o4897	F	071Y	0	2020-02-20 11:50:00	1	1	2	1	0	0	0	0	1	0	0	0	0	0	0	0	0	0		good	43074	43916	842
94027	M	049Y	0	2020-02-20 10:05:00	0	0	0	0	0	0	0	0	0	0	0	0	0	0	0	0	0	0
82736	M	065Y	0	2020-02-20 08:48:00	0	0	0	0	0	0	0	0	0	0	0	0	0	0	0	0	0	0		Excellent	32099	32646	547
56432	M	063Y	0	2020-02-19 15:07:00	0	0	0	0	0	0	0	0	0	0	0	0	0	0	0	0	0	0		Excellent	54841	55292	451
49803	F	085Y	0	2020-02-19 14:36:00	0	0	0	0	0	0	0	0	0	0	0	0	0	0	0	0	0	0		Excellent	53237	53645	408
7502	M	045Y	0	2020-02-19 14:04:00	0	0	0	0	0	0	0	0	0	0	0	0	0	0	0	0	0	0
32372	M	045Y	0	2020-02-19 12:34:00	0	0	0	0	0	0	0	0	0	0	0	0	0	0	0	0	0	0
13431	F	061Y	0	2020-02-19 11:55:00	1	1	2	1	0	0	0	0	0	1	0	0	0	0	0	0	0	0		Excellent	43602	44283	681
4645	M	076Y	0	2020-02-19 09:40:00	0	0	0	0	0	0	0	0	0	0	0	0	0	0	0	0	0	0		Excellent	36332	36812	480
99221	F	050Y	0	2020-02-19 09:14:00	0	0	0	0	0	0	0	0	0	0	0	0	0	0	0	0	0	0		Excellent	34147	34659	512
71595	M	068Y	0	2020-02-18 14:56:00	0	0	0	0	0	0	0	0	0	0	0	0	0	0	0	0	0	0		Excellent	54612	55256	644
26871	M	072Y	0	2020-02-18 14:14:00	1	1	1	0	1	0	0	0	0	0	0	0	0	0	0	0	0	0		Excellent	51791	52745	954
40585	M	059Y	0	2020-02-18 11:29:00	0	0	0	0	0	0	0	0	0	0	0	0	0	0	0	0	0	0		Excellent	41714	42313	599
23166	M	068Y	0	2020-02-18 10:24:00	0	0	0	0	0	0	0	0	0	0	0	0	0	0	0	0	0	0		Excellent	38336	38776	440
48363	M	078Y	0	2020-02-18 08:59:00	0	0	0	0	0	0	0	0	0	0	0	0	0	0	0	0	0	0		Excellent	32855	33224	369
57040	F	055Y	0	2020-02-17 15:08:00	1	1	1	0	0	0	0	0	1	0	0	0	0	0	0	0	0	0		Excellent	54958	55718	760
80272	F	064Y	0	2020-02-17 14:36:00	0	0	0	0	0	0	0	0	0	0	0	0	0	0	0	0	0	0		Excellent	53146	53561	415
20706	F	053Y	0	2020-02-17 13:57:00	0	0	0	0	0	0	0	0	0	0	0	0	0	0	0	0	0	0		Excellent	50654	51135	481
98963	F	045Y	0	2020-02-17 12:03:00	0	0	0	0	0	0	0	0	0	0	0	0	0	0	0	0	0	0
55257	M	065Y	0	2020-02-17 10:59:00	1	1	4	3	1	0	0	0	0	0	0	0	0	0	0	0	0	0		Excellent	40011	40781	770
80700	M	071Y	0	2020-02-17 09:42:00	1	1	1	0	0	1	0	0	0	0	0	0	0	0	0	0	0	0		Excellent	35433	36110	677
53383	M	056Y	0	2020-02-17 08:42:00	1	1	1	0	0	0	0	0	0	1	0	0	0	0	0	0	0	0		Excellent	31733	32251	518
86035	F	059Y	0	2020-02-15 10:42:00	1	1	1	0	1	0	0	0	0	0	0	0	0	0	0	0	0	0		Excellent	39118	39715	597
56273	M	044Y	0	2020-02-15 09:44:00	0	0	0	0	0	0	0	0	0	0	0	0	0	0	0	0	0	0
63753	M	061Y	1	2020-02-15 08:49:00	0	0	0	0	0	0	0	0	0	0	0	0	0	0	0	0	0	0		good	31924	32393	469
54784	M	023Y	0	2020-02-14 15:35:00	0	0	0	0	0	0	0	0	0	0	0	0	0	0	0	0	0	0
27873	M	078Y	0	2020-02-14 14:48:00	0	0	0	0	0	0	0	0	0	0	0	0	0	0	0	0	0	0		Excellent	54660	55231	571
40912	F	065Y	0	2020-02-14 14:11:00	1	1	6	0	1	0	0	0	4	1	0	0	0	0	0	0	0	0		Excellent	51438	52942	1504
99230	M	048Y	0	2020-02-14 12:23:00	1	3	0	0	0	0	0	0	0	0	0	0	0	0	0	0	0	0
69028	F	057Y	0	2020-02-14 10:40:00	0	0	0	0	0	0	0	0	0	0	0	0	0	0	0	0	0	0		good	39521	40112	591
69142	M	069Y	0	2020-02-14 10:11:00	0	0	0	0	0	0	0	0	0	0	0	0	0	0	0	0	0	0		good	37286	37801	515
13691	M	075Y	1	2020-02-14 09:27:00	1	1	3	1	1	0	0	0	1	0	0	0	0	0	0	0	0	0		good	34713	35872	1159
23932	F	077Y	0	2020-02-13 14:51:00	1	3	0	0	0	0	0	0	0	0	0	0	0	0	0	0	0	0		Excellent	54237	55318	1081
33158	F	081Y	0	2020-02-13 14:09:00	1	1	6	4	0	1	0	0	1	0	0	0	0	0	0	0	0	0		Excellent	51673	53106	1433
13810	F	066Y	0	2020-02-13 10:20:00	0	0	0	0	0	0	0	0	0	0	0	0	0	0	0	0	0	0		Excellent	37676	38240	564
27736	M	075Y	0	2020-02-13 09:33:00	0	0	0	0	0	0	0	0	0	0	0	0	0	0	0	0	0	0		Excellent	34863	35384	521
23439	F	071Y	0	2020-02-13 08:46:00	1	1	3	1	1	0	0	0	1	0	0	0	0	0	0	0	0	0		good	32374	33665	1291
46724	M	074Y	0	2020-02-12 14:57:00	1	1	4	1	0	0	0	0	3	0	0	0	0	0	0	0	0	0		Excellent	54402	55414	1012
744	F	065Y	0	2020-02-12 14:06:00	1	1	1	0	0	0	0	0	1	0	0	0	0	0	0	0	0	0		Excellent	51313	52301	988
31763	F	062Y	0	2020-02-12 12:37:00	0	0	0	0	0	0	0	0	0	0	0	0	0	0	0	0	0	0		Excellent	45868	46449	581
5914	M	042Y	0	2020-02-12 11:49:00	1	1	1	0	0	0	0	0	1	0	0	0	0	0	0	0	0	0
6290	F	063Y	0	2020-02-12 09:44:00	1	1	1	0	1	0	0	0	0	0	0	0	0	0	0	0	0	0		Excellent	35361	35883	522
16770	M	081Y	1	2020-02-12 08:45:00	1	1	2	2	0	0	0	0	0	0	0	0	0	0	0	0	0	0		fair	32003	33423	1420
33017	F	065Y	0	2020-02-10 15:47:00	1	1	3	0	3	0	0	0	0	0	0	0	0	0	0	0	0	0		Excellent	57282	58013	731
67539	M	074Y	0	2020-02-10 15:01:00	0	0	0	0	0	0	0	0	0	0	0	0	0	0	0	0	0	0		good	54735	55359	624
o3103	F	060Y	0	2020-02-10 14:11:00	0	0	0	0	0	0	0	0	0	0	0	0	0	0	0	0	0	0		Excellent	51420	51860	440
54984	M	067Y	0	2020-02-10 12:31:00	1	1	1	0	0	0	0	0	1	0	0	0	0	0	0	0	0	0		Excellent	45768	46627	859
14964	M	060Y	0	2020-02-10 11:21:00	1	1	2	0	0	2	0	0	0	0	0	0	0	0	0	0	0	0		good	41589	42518	929
23572	M	065Y	0	2020-02-10 10:30:00	1	1	2	0	1	1	0	0	0	0	0	0	0	0	0	0	0	0		good	38433	39134	701
18709	F	059Y	0	2020-02-10 08:41:00	1	3	0	0	0	0	0	0	0	0	0	0	0	0	0	0	0	0		good	31797	32343	546
7652	M	034Y	0	2020-02-08 11:34:00	1	3	0	0	0	0	0	0	0	0	0	0	0	0	0	0	0	0
54165	F	054Y	0	2020-02-08 09:39:00	1	3	0	0	0	0	0	0	0	0	0	0	0	0	0	0	0	0		Excellent	35121	35778	657
91241	F	057Y	0	2020-02-08 08:43:00	1	1	1	0	0	0	0	0	1	0	0	0	0	0	0	0	0	0		good	31825	32563	738
56320	F	058Y	0	2020-02-07 15:43:00	1	3	0	0	0	0	0	0	0	0	0	0	0	0	0	0	0	0		Excellent	57212	57882	670
1168	F	069Y	0	2020-02-07 14:48:00	0	0	0	0	0	0	0	0	0	0	0	0	0	0	0	0	0	0		Excellent	53993	54498	505
9592	F	073Y	0	2020-02-07 14:00:00	0	0	0	0	0	0	0	0	0	0	0	0	0	0	0	0	0	0		fair	51672	52345	673
63651	F	075Y	0	2020-02-07 12:53:00	1	1	1	0	0	0	0	0	1	0	0	0	0	0	0	0	0	0		Excellent	46890	47681	791
39337	F	056Y	0	2020-02-07 10:42:00	1	1	2	1	0	0	0	0	1	0	0	0	0	0	0	0	0	0		Excellent	39203	40031	828
o5051	M	059Y	0	2020-02-07 09:38:00	1	1	3	0	0	1	0	0	2	0	0	0	0	0	0	0	0	0		Excellent	35218	36458	1240
66138	F	077Y	0	2020-02-07 09:05:00	1	1	1	1	0	0	0	0	0	0	0	0	0	0	0	0	0	0		Excellent	33101	33826	725
63288	M	065Y	0	2020-02-06 14:08:00	1	1	3	0	2	0	0	0	1	0	0	0	0	0	0	0	0	0		Excellent	51310	52482	1172
7584	F	069Y	0	2020-02-06 11:07:00	1	1	2	0	1	1	0	0	0	0	0	0	0	0	0	0	0	0		Excellent	40678	41481	803
93998	F	057Y	0	2020-02-06 09:09:00	0	0	0	0	0	0	0	0	0	0	0	0	0	0	0	0	0	0		Excellent	33468	33902	434
o5389	F	027Y	0	2020-02-06 08:28:00	0	0	0	0	0	0	0	0	0	0	0	0	0	0	0	0	0	0
76160	F	069Y	0	2020-02-05 15:10:00	1	3	0	0	0	0	0	0	0	0	0	0	0	0	0	0	0	0		Excellent	55063	55879	816
39616	M	062Y	0	2020-02-05 14:15:00	1	1	2	1	1	0	0	0	0	0	0	0	0	0	0	0	0	0		good	51781	52459	678
1232	F	067Y	0	2020-02-05 12:21:00	1	1	1	1	0	0	0	0	0	0	0	0	0	0	0	0	0	0		Excellent	44876	45669	793
60135	M	054Y	0	2020-02-05 10:56:00	1	1	3	0	3	0	0	0	0	0	0	0	0	0	0	0	0	0		fair	39765	40699	934
56913	M	071Y	0	2020-02-05 09:08:00	1	1	1	0	0	0	0	0	1	0	0	0	0	0	0	0	0	0		Excellent	33591	34666	1075
97930	F	050Y	0	2020-02-05 08:47:00	0	0	0	0	0	0	0	0	0	0	0	0	0	0	0	0	0	0		Excellent	32096	32609	513
o3448	M	065Y	0	2020-02-04 14:46:00	1	1	2	1	1	0	0	0	0	0	0	0	0	0	0	0	0	0		good	53855	55026	1171
8387	M	073Y	0	2020-02-04 14:07:00	0	0	0	0	0	0	0	0	0	0	0	0	0	0	0	0	0	0		Excellent	51357	51896	539
76776	M	049Y	0	2020-02-04 10:38:00	1	1	1	0	0	0	0	0	0	1	0	0	0	0	0	0	0	0
13667	F	064Y	0	2020-02-04 09:49:00	0	0	0	0	0	0	0	0	0	0	0	0	0	0	0	0	0	0		Excellent	35849	36235	386
21852	F	071Y	0	2020-02-04 08:44:00	1	3	0	0	0	0	0	0	0	0	0	0	0	0	0	0	0	0		good	32325	33351	1026
564564	M	051Y	0	2020-02-03 15:37:00	1	1	1	1	0	0	0	0	0	0	0	0	0	0	0	0	0	0		Excellent	56765	57416	651
95188	F	053Y	0	2020-02-03 15:06:00	0	0	0	0	0	0	0	0	0	0	0	0	0	0	0	0	0	0		Excellent	54846	55404	558
39699	F	059Y	0	2020-02-03 14:18:00	1	3	0	0	0	0	0	0	0	0	0	0	0	0	0	0	0	0		Excellent	52007	52777	770
48731	M	078Y	0	2020-02-03 12:14:00	1	1	2	0	0	0	0	0	2	0	0	0	0	0	0	0	0	0		Excellent	44607	45594	987
7088	F	061Y	0	2020-02-03 11:44:00	1	3	0	0	0	0	0	0	0	0	0	0	0	0	0	0	0	0		Excellent	42673	43340	667
9897	M	067Y	0	2020-02-03 09:55:00	1	1	2	0	1	0	0	0	1	0	0	0	0	0	0	0	0	0		Excellent	36317	37339	1022
41400	F	063Y	1	2020-02-03 08:43:00	1	3	0	0	0	0	0	0	0	0	0	0	0	0	0	0	0	0		Excellent	31940	33348	1408
12862	M	058Y	0	2020-02-01 09:17:00	0	0	0	0	0	0	0	0	0	0	0	0	0	0	0	0	0	0		Excellent	33828	34251	423
79291	F	048Y	0	2020-02-01 08:41:00	0	0	0	0	0	0	0	0	0	0	0	0	0	0	0	0	0	0
97291	M	080Y	1	2020-01-31 15:46:00	1	1	4	0	1	0	0	0	3	0	0	0	0	0	0	0	0	0		good	57965	59622	1657
49685	F	062Y	0	2020-01-31 15:18:00	1	3	0	0	0	0	0	0	0	0	0	0	0	0	0	0	0	0		good	55529	56189	660
72153	F	053Y	0	2020-01-31 14:27:00	1	3	0	0	0	0	0	0	0	0	0	0	0	0	0	0	0	0		Excellent	52502	53354	852
6453	F	055Y	0	2020-01-31 11:51:00	0	0	0	0	0	0	0	0	0	0	0	0	0	0	0	0	0	0		Excellent	43154	43714	560
44933	M	057Y	1	2020-01-31 09:46:00	1	1	2	0	1	1	0	0	0	0	0	0	0	0	0	0	0	0		Excellent	36244	36990	746
63862	F	044Y	0	2020-01-31 09:22:00	0	0	0	0	0	0	0	0	0	0	0	0	0	0	0	0	0	0
56800	F	046Y	0	2020-01-31 08:48:00	1	1	1	0	0	1	0	0	0	0	0	0	0	0	0	0	0	0
55708	M	041Y	0	2020-01-30 14:39:00	1	1	1	0	1	0	0	0	0	0	0	0	0	0	0	0	0	0
72423	F	031Y	0	2020-01-30 14:10:00	0	0	0	0	0	0	0	0	0	0	0	0	0	0	0	0	0	0
81239	M	063Y	0	2020-01-30 12:16:00	0	0	0	0	0	0	0	0	0	0	0	0	0	0	0	0	0	0		Excellent	44727	45314	587
54556	M	052Y	0	2020-01-30 11:02:00	1	1	1	1	0	0	0	0	0	0	0	0	0	0	0	0	0	0		good	40227	41368	1141
82249	M	078Y	1	2020-01-30 09:11:00	1	1	2	1	1	0	0	0	0	0	0	0	0	0	0	0	0	0		Excellent	34563	35439	876
82298	M	064Y	1	2020-01-30 08:42:00	1	3	0	0	0	0	0	0	0	0	0	0	0	0	0	0	0	0		fair	31840	32380	540
81923	F	072Y	0	2020-01-29 15:34:00	1	1	1	0	1	0	0	0	0	0	0	0	0	0	0	0	0	0		Excellent	56691	57292	601
99889	F	058Y	1	2020-01-29 14:54:00	1	1	1(HGD)	0	0	0	0	0	1	0	0	0	0	0	0	0	0	0		Excellent	54098	54698	600
21235	M	083Y	0	2020-01-29 14:03:00	0	0	0	0	0	0	0	0	0	0	0	0	0	0	0	0	0	0		fair	51248	51967	719
92675	M	067Y	0	2020-01-29 12:49:00	1	1	1	0	1	0	0	0	0	0	0	0	0	0	0	0	0	0		fair	46644	47193	549
76757	F	068Y	0	2020-01-29 11:04:00	0	0	0	0	0	0	0	0	0	0	0	0	0	0	0	0	0	0		good	40321	41272	951
5135	M	074Y	0	2020-01-29 09:39:00	0	0	0	0	0	0	0	0	0	0	0	0	0	0	0	0	0	0		Excellent	35140	35581	441
o3070	F	042Y	0	2020-01-29 08:26:00	0	0	0	0	0	0	0	0	0	0	0	0	0	0	0	0	0	0
20756	M	083Y	1	2020-01-28 15:06:00	1	1	2	0	0	1	0	0	1	0	0	0	0	0	0	0	0	0		good	54938	55773	835
8543	F	063Y	0	2020-01-28 14:12:00	1	1	2	0	0	0	0	0	1	1	0	0	0	0	0	0	0	0		good	51596	52807	1211
78084	M	050Y	1	2020-01-28 11:48:00	1	1	2	2	0	0	0	0	0	0	0	0	0	0	0	0	0	0		good	43059	44295	1236
65671	M	051Y	0	2020-01-28 11:20:00	1	3	0	0	0	0	0	0	0	0	0	0	0	0	0	0	0	0		Excellent	41278	41882	604
76944	M	065Y	1	2020-01-28 09:50:00	0	0	0	0	0	0	0	0	0	0	0	0	0	0	0	0	0	0		Excellent	36006	36794	788
56976	F	062Y	0	2020-01-28 08:43:00	1	1	1	0	0	0	0	0	1	0	0	0	0	0	0	0	0	0		Excellent	31786	32336	550
55169	M	069Y	1	2020-01-27 15:33:00	1	1	1	0	0	0	0	0	0	1	0	0	0	0	0	0	0	0		Excellent	56402	57224	822
85135	M	048Y	0	2020-01-27 14:43:00	1	3	0	0	0	0	0	0	0	0	0	0	0	0	0	0	0	0
50191	M	061Y	0	2020-01-27 14:09:00	0	0	0	0	0	0	0	0	0	0	0	0	0	0	0	0	0	0		Excellent	51420	52002	582
37045	M	055Y	1	2020-01-27 11:40:00	0	0	0	0	0	0	0	0	0	0	0	0	0	0	0	0	0	0		Excellent	42198	42616	418
56670	M	038Y	0	2020-01-27 11:06:00	0	0	0	0	0	0	0	0	0	0	0	0	0	0	0	0	0	0
15009	M	069Y	1	2020-01-27 10:08:00	1	1	1	0	0	0	0	0	1	0	0	0	0	0	0	0	0	0		Excellent	37021	38068	1047
85396	M	049Y	0	2020-01-27 08:47:00	1	3	0	0	0	0	0	0	0	0	0	0	0	0	0	0	0	0
96026	M	051Y	0	2020-01-23 14:54:00	1	1	2	0	0	0	0	0	0	2	0	0	0	0	0	0	0	0		good	54139	54923	784
86952	F	055Y	0	2020-01-23 14:14:00	1	1	1	0	0	1	0	0	0	0	0	0	0	0	0	0	0	0		Excellent	51623	52249	626
80946	M	063Y	0	2020-01-23 12:13:00	1	1	3	3	0	0	0	0	0	0	0	0	0	0	0	0	0	0		Excellent	44451	45283	832
57007	F	063Y	1	2020-01-23 10:32:00	1	1	2	1	0	0	0	0	1	0	0	0	0	0	0	0	0	0		Excellent	38636	39548	912
56910	F	059Y	0	2020-01-23 09:40:00	1	1	1	1	0	0	0	0	0	0	0	0	0	0	0	0	0	0		good	35426	36212	786
34989	M	063Y	0	2020-01-23 08:40:00	1	3	0	0	0	0	0	0	0	0	0	0	0	0	0	0	0	0		fair	31612	32241	629
80894	M	065Y	0	2020-01-22 14:35:00	1	1	3	0	0	1	0	0	2	0	0	0	0	0	0	0	0	0		Excellent	52993	54019	1026
6000796	M	065Y	1	2020-01-22 14:12:00	0	0	0	0	0	0	0	0	0	0	0	0	0	0	0	0	0	0		Excellent	51614	52049	435
o4593	M	057Y	0	2020-01-22 11:20:00	1	1	1	1	0	0	0	0	0	0	0	0	0	0	0	0	0	0		good	41597	42296	699
60509	F	054Y	0	2020-01-22 09:58:00	0	0	0	0	0	0	0	0	0	0	0	0	0	0	0	0	0	0		good	36413	36900	487
50628	F	052Y	1	2020-01-22 09:10:00	1	1	2	0	0	0	0	0	1	1	0	0	0	0	0	0	0	0		Excellent	34156	35010	854
10240	M	072Y	0	2020-01-22 08:47:00	1	3	0	0	0	0	0	0	0	0	0	0	0	0	0	0	0	0		Excellent	32184	32809	625
88012	F	067Y	0	2020-01-21 15:09:00	1	1	3	0	0	1	0	0	2	0	0	0	0	0	0	0	0	0		good	54993	56060	1067
93962	F	061Y	0	2020-01-21 14:05:00	1	1	1	0	1	0	0	0	0	0	0	0	0	0	0	0	0	0		Excellent	51485	52448	963
56794	M	072Y	1	2020-01-21 11:18:00	1	1,2	4	0	0	0	0	0	4	0	1	0	0	0	0	0	0	1		Excellent	41414	43360	1946
53746	M	065Y	0	2020-01-21 10:50:00	0	0	0	0	0	0	0	0	0	0	0	0	0	0	0	0	0	0		Excellent	39560	39964	404
19293	F	059Y	0	2020-01-21 09:35:00	1	3	0	0	0	0	0	0	0	0	0	0	0	0	0	0	0	0		Excellent	35106	36073	967
60133	F	065Y	0	2020-01-21 09:00:00	1	2	0	0	0	0	0	0	0	0	1	0	0	0	0	0	0	1		Excellent	32924	33661	737
62087	F	050Y	0	2020-01-20 15:19:00	1	1	1	0	1	0	0	0	0	0	0	0	0	0	0	0	0	0		good	56096	56728	632
80600	M	067Y	1	2020-01-20 14:49:00	1	1	3	1	0	1	0	0	0	1	0	0	0	0	0	0	0	0		Excellent	53785	54690	905
80940	F	070Y	0	2020-01-20 14:08:00	0	0	0	0	0	0	0	0	0	0	0	0	0	0	0	0	0	0		Excellent	51396	51851	455
31848	F	052Y	0	2020-01-20 12:32:00	0	0	0	0	0	0	0	0	0	0	0	0	0	0	0	0	0	0		Excellent	45566	46038	472
54432	M	046Y	0	2020-01-20 11:28:00	1	1	1	0	0	0	0	0	1	0	0	0	0	0	0	0	0	0
61698	M	064Y	0	2020-01-20 09:29:00	1	1	1	1	0	0	0	0	0	0	0	0	0	0	0	0	0	0		fair	34844	35335	491
65783	M	042Y	0	2020-01-20 08:44:00	1	3	0	0	0	0	0	0	0	0	0	0	0	0	0	0	0	0
48135	M	061Y	0	2020-01-19 11:41:00	1	1	1	0	0	0	0	0	0	1	0	0	0	0	0	0	0	0		good	42583	43243	660
43115	F	045Y	0	2020-01-19 11:07:00	0	0	0	0	0	0	0	0	0	0	0	0	0	0	0	0	0	0
56906	M	061Y	0	2020-01-19 10:33:00	0	0	0	0	0	0	0	0	0	0	0	0	0	0	0	0	0	0		Excellent	38288	38810	522
85521	M	049Y	0	2020-01-19 09:36:00	1	3	0	0	0	0	0	0	0	0	0	0	0	0	0	0	0	0
30193	F	065Y	0	2020-01-18 10:06:00	1	1	5	2	0	1	0	0	2	0	0	0	0	0	0	0	0	0		Excellent	36786	37733	947
80479	M	048Y	0	2020-01-18 08:42:00	0	0	0	0	0	0	0	0	0	0	0	0	0	0	0	0	0	0
2692	F	079Y	0	2020-01-17 15:40:00	0	0	0	0	0	0	0	0	0	0	0	0	0	0	0	0	0	0		Excellent	57732	58238	506
74886	M	057Y	0	2020-01-17 14:22:00	1	1	2	0	2	0	0	0	0	0	0	0	0	0	0	0	0	0		Excellent	52090	52805	715
29538	M	058Y	0	2020-01-17 11:39:00	1	1	7	1	1	1	0	0	4	0	0	0	0	0	0	0	0	0		good	42888	44783	1895
91204	F	050Y	0	2020-01-17 10:31:00	0	0	0	0	0	0	0	0	0	0	0	0	0	0	0	0	0	0		Excellent	38258	38682	424
27150	F	060Y	1	2020-01-17 09:04:00	0	0	0	0	0	0	0	0	0	0	0	0	0	0	0	0	0	0		Excellent	34122	34788	666
23885	F	056Y	0	2020-01-17 08:39:00	1	1	1	1	0	0	0	0	0	0	0	0	0	0	0	0	0	0		Excellent	31635	32251	616
51901	F	067Y	1	2020-01-16 14:20:00	0	0	0	0	0	0	0	0	0	0	0	0	0	0	0	0	0	0		Excellent	52312	52914	602
6601	F	061Y	0	2020-01-16 10:19:00	0	0	0	0	0	0	0	0	0	0	0	0	0	0	0	0	0	0		Excellent	37690	38166	476
39927	M	066Y	0	2020-01-16 09:35:00	1	1	1	0	0	0	0	0	1	0	0	0	0	0	0	0	0	0		Excellent	35015	35583	568
35665	F	056Y	0	2020-01-16 08:44:00	0	0	0	0	0	0	0	0	0	0	0	0	0	0	0	0	0	0		Excellent	31861	32499	638
51171	M	055Y	1	2020-01-15 14:56:00	0	0	0	0	0	0	0	0	0	0	0	0	0	0	0	0	0	0		Excellent	54446	55031	585
11454	F	057Y	1	2020-01-15 14:33:00	1	2	0	0	0	0	0	0	0	0	1	0	0	0	0	0	0	1		good	52845	53453	608
53617	M	056Y	1	2020-01-15 14:06:00	0	0	0	0	0	0	0	0	0	0	0	0	0	0	0	0	0	0		Excellent	51305	51843	538
94031	M	069Y	0	2020-01-15 11:33:00	0	0	0	0	0	0	0	0	0	0	0	0	0	0	0	0	0	0		Excellent	41994	42459	465
82191	M	051Y	1	2020-01-15 10:56:00	1	1	1	0	1	0	0	0	0	0	0	0	0	0	0	0	0	0		good	39745	40512	767
20509	M	071Y	0	2020-01-15 09:47:00	1	1	1	0	1	0	0	0	0	0	0	0	0	0	0	0	0	0		Excellent	35592	36247	655
69059	F	061Y	1	2020-01-15 08:37:00	1	1	1	1	0	0	0	0	0	0	0	0	0	0	0	0	0	0		fair	31970	32727	757
o4871	M	063Y	1	2020-01-14 14:35:00	1	1	8	0	0	2	0	0	4	2	0	0	0	0	0	0	0	0		Excellent	53096	55700	2604
69120	F	063Y	0	2020-01-14 14:07:00	1	1	1	1	0	0	0	0	0	0	0	0	0	0	0	0	0	0		Excellent	51404	51897	493
32874	F	059Y	0	2020-01-14 10:56:00	1	1	4	1	0	1	0	0	1	1	0	0	0	0	0	0	0	0		Excellent	39820	40925	1105
15765	M	059Y	0	2020-01-14 09:34:00	1	1	2	2	0	0	0	0	0	0	0	0	0	0	0	0	0	0		Excellent	35114	35885	771
78027	F	069Y	0	2020-01-14 08:42:00	1	1	2	0	2	0	0	0	0	0	0	0	0	0	0	0	0	0		Excellent	31842	32641	799
7951	M	066Y	0	2020-01-13 14:53:00	0	0	0	0	0	0	0	0	0	0	0	0	0	0	0	0	0	0		Excellent	53904	54284	380
71099	F	052Y	0	2020-01-13 14:18:00	0	0	0	0	0	0	0	0	0	0	0	0	0	0	0	0	0	0		Excellent	51937	52294	357
13443	F	062Y	0	2020-01-13 12:26:00	1	1	3	2	1	0	0	0	0	0	0	0	0	0	0	0	0	0		Excellent	45182	45897	715
95522	M	060Y	0	2020-01-13 10:57:00	1	1	2	1	0	0	0	0	1	0	0	0	0	0	0	0	0	0		Excellent	39960	40751	791
29847	F	051Y	1	2020-01-13 09:50:00	0	0	0	0	0	0	0	0	0	0	0	0	0	0	0	0	0	0		Excellent	35960	36450	490
87355	F	044Y	0	2020-01-13 08:39:00	0	0	0	0	0	0	0	0	0	0	0	0	0	0	0	0	0
29019	M	057Y	1	2020-01-11 11:52:00	1	1	1	0	0	0	0	0	1	0	0	0	0	0	0	0	0	0		Excellent	42547	43014	467
28873	M	056Y	0	2020-01-11 09:17:00	1	1	1	0	0	0	0	0	1	0	0	0	0	0	0	0	0	0		Excellent	34055	34906	851
95166	F	039Y	0	2020-01-11 08:36:00	1	1	1	0	0	0	0	0	1	0	0	0	0	0	0	0	0
26552	M	074Y	0	2020-01-10 15:34:00	1	1	1	0	1	0	0	0	0	0	0	0	0	0	0	0	0	0		Excellent	56347	56869	522
81741	F	054Y	0	2020-01-10 14:53:00	0	0	0	0	0	0	0	0	0	0	0	0	0	0	0	0	0	0		fair	54385	54853	468
55746	M	063Y	0	2020-01-10 14:14:00	1	1	1	0	1	0	0	0	0	0	0	0	0	0	0	0	0	0		good	51253	52399	1146
75255	M	048Y	0	2020-01-10 12:43:00	0	0	0	0	0	0	0	0	0	0	0	0	0	0	0	0	0
75953	M	067Y	0	2020-01-10 12:02:00	1	1	1	0	1	0	0	0	0	0	0	0	0	0	0	0	0	0		Excellent	44060	44827	767
94621	F	056Y	0	2020-01-10 09:20:00	0	0	0	0	0	0	0	0	0	0	0	0	0	0	0	0	0	0		Excellent	33956	34422	466
77170	M	072Y	0	2020-01-10 08:41:00	1	1	1	1	0	0	0	0	0	0	0	0	0	0	0	0	0	0		Excellent	31774	32468	694
99035	F	062Y	0	2020-01-09 14:34:00	0	0	0	0	0	0	0	0	0	0	0	0	0	0	0	0	0	0		Excellent	52797	53176	379
92994	M	068Y	0	2020-01-09 14:07:00	0	0	0	0	0	0	0	0	0	0	0	0	0	0	0	0	0	0		Excellent	51183	51645	462
21321	F	053Y	0	2020-01-09 11:54:00	1	1	1	0	0	0	0	0	1	0	0	0	0	0	0	0	0	0		Excellent	43327	43949	622
64266	M	071Y	1	2020-01-09 10:26:00	1	1	2	0	2	0	0	0	0	0	0	0	0	0	0	0	0	0		Excellent	38240	38997	757
52365	M	052Y	1	2020-01-09 09:08:00	1	1	3	0	1	1	0	0	0	1	0	0	0	0	0	0	0	0		Excellent	33410	34428	1018
56736	F	050Y	0	2020-01-09 08:40:00	1	1	2	1	1	0	0	0	0	0	0	0	0	0	0	0	0	0		Excellent	31750	32620	870
56692	M	054Y	1	2020-01-08 15:13:00	1	1	2	0	1	1	0	0	0	0	0	0	0	0	0	0	0	0		good	55675	56393	718
82924	M	061Y	0	2020-01-08 14:50:00	1	3	0	0	0	0	0	0	0	0	0	0	0	0	0	0	0	0		Excellent	53849	54382	533
30576	F	058Y	0	2020-01-08 14:20:00	1	1	1	0	1	0	0	0	0	0	0	0	0	0	0	0	0	0		Excellent	52059	52574	515
92713	M	057Y	0	2020-01-08 12:41:00	0	0	0	0	0	0	0	0	0	0	0	0	0	0	0	0	0	0		Excellent	46022	46378	356
34668	F	040Y	0	2020-01-08 11:35:00	0	0	0	0	0	0	0	0	0	0	0	0	0	0	0	0	0
25197	F	033Y	0	2020-01-08 10:34:00	1	3	0	0	0	0	0	0	0	0	0	0	0	0	0	0	0
56715	M	065Y	0	2020-01-08 08:39:00	1	1	3	0	0	2	0	0	0	1	0	0	0	0	0	0	0	0		Excellent	31591	32320	729
79988	F	058Y	0	2020-01-07 15:01:00	1	3	0	0	0	0	0	0	0	0	0	0	0	0	0	0	0	0		Excellent	54604	55158	554
32450	F	058Y	0	2020-01-07 14:15:00	1	1	1	0	1	0	0	0	0	0	0	0	0	0	0	0	0	0		good	51838	52378	540
80796	F	068Y	0	2020-01-07 11:58:00	1	3	0	0	0	0	0	0	0	0	0	0	0	0	0	0	0	0		good	43677	44356	679
46332	F	067Y	0	2020-01-07 11:13:00	1	1	1	0	1	0	0	0	0	0	0	0	0	0	0	0	0	0		Excellent	40884	41402	518
16766	F	075Y	1	2020-01-07 09:34:00	1	1	1	0	0	1	0	0	0	0	0	0	0	0	0	0	0	0		Excellent	34987	35669	682
29827	F	070Y	1	2020-01-07 08:35:00	0	0	0	0	0	0	0	0	0	0	0	0	0	0	0	0	0	0		Excellent	31780	32279	499
4623	F	064Y	1	2020-01-06 15:28:00	0	0	0	0	0	0	0	0	0	0	0	0	0	0	0	0	0	0		Excellent	56193	56667	474
99453	M	052Y	0	2020-01-06 14:11:00	0	0	0	0	0	0	0	0	0	0	0	0	0	0	0	0	0	0		Excellent	51464	51881	417
18423	M	068Y	0	2020-01-06 12:50:00	0	0	0	0	0	0	0	0	0	0	0	0	0	0	0	0	0	0		Excellent	47419	47925	506
839	F	069Y	0	2020-01-06 12:14:00	1	1	4	0	1	2	0	0	0	1	0	0	0	0	0	0	0	0		Excellent	44543	45675	1132
74895	F	042Y	0	2020-01-06 09:44:00	0	0	0	0	0	0	0	0	0	0	0	0	0	0	0	0	0
84793	F	070Y	0	2020-01-06 08:52:00	1	1	2	2	0	0	0	0	0	0	0	0	0	0	0	0	0	0		Excellent	32520	33131	611
51064	F	046Y	0	2020-01-04 11:03:00	0	0	0	0	0	0	0	0	0	0	0	0	0	0	0	0	0
19745	F	053Y	0	2020-01-04 09:58:00	1	1	1	0	0	0	0	0	1	0	0	0	0	0	0	0	0	0		Excellent	36327	37179	852
27425	M	036Y	0	2020-01-04 08:39:00	1	1	1	0	1	0	0	0	0	0	0	0	0	0	0	0	0
31281	M	059Y	0	2020-01-03 15:37:00	1	1	2	1	0	0	0	0	1	0	0	0	0	0	0	0	0	0		Excellent	56653	57641	988
63158	F	074Y	1	2020-01-03 13:59:00	0	0	0	0	0	0	0	0	0	0	0	0	0	0	0	0	0	0		Excellent	51717	52207	490
89668	M	063Y	0	2020-01-03 12:32:00	1	1	1	0	1	0	0	0	0	0	0	0	0	0	0	0	0	0		Excellent	45662	46616	954
94085	F	057Y	1	2020-01-03 11:52:00	0	0	0	0	0	0	0	0	0	0	0	0	0	0	0	0	0	0		Excellent	43292	43696	404
82231	M	050Y	0	2020-01-03 10:34:00	0	0	0	0	0	0	0	0	0	0	0	0	0	0	0	0	0	0		Excellent	38503	38916	413
56344	F	068Y	1	2020-01-03 08:33:00	1	1	1	1	0	0	0	0	0	0	0	0	0	0	0	0	0	0		Excellent	31533	32188	655
26403	F	077Y	0	2020-01-02 16:04:00	1	1	1	1	0	0	0	0	0	0	0	0	0	0	0	0	0	0		fair	58297	58868	571
23877	F	071Y	0	2020-01-02 14:14:00	1	1	1	0	1	0	0	0	0	0	0	0	0	0	0	0	0	0		fair	52132	52713	581
51501	F	079Y	0	2020-01-02 10:58:00	0	0	0	0	0	0	0	0	0	0	0	0	0	0	0	0	0	0		good	40077	40547	470
43614	M	064Y	0	2020-01-02 09:39:00	0	0	0	0	0	0	0	0	0	0	0	0	0	0	0	0	0	0		Excellent	35093	35499	406
21359	F	058Y	0	2020-01-02 08:40:00	1	3	0	0	0	0	0	0	0	0	0	0	0	0	0	0	0	0		good	31569	32129	560
43055	M	068Y	0	2019-12-31 15:11:00	0	0	0	0	0	0	0	0	0	0	0	0	0	0	0	0	0	0		Excellent	55270	55702	432
41220	F	054Y	0	2019-12-31 14:24:00	0	0	0	0	0	0	0	0	0	0	0	0	0	0	0	0	0	0		Excellent	52331	52739	408
86032	F	062Y	0	2019-12-31 11:38:00	1	3	0	0	0	0	0	0	0	0	0	0	0	0	0	0	0	0		Excellent	42555	43326	771
37483	F	068Y	0	2019-12-31 09:38:00	0	0	0	0	0	0	0	0	0	0	0	0	0	0	0	0	0	0		Excellent	35113	35537	424
48127	F	050Y	1	2019-12-31 08:32:00	0	0	0	0	0	0	0	0	0	0	0	0	0	0	0	0	0	0		Excellent	31184	31603	419
93956	F	066Y	0	2019-12-30 15:48:00	0	0	0	0	0	0	0	0	0	0	0	0	0	0	0	0	0	0		Excellent	58443	58774	331
34787	F	064Y	0	2019-12-30 14:35:00	1	1	3	1	2	0	0	0	0	0	0	0	0	0	0	0	0	0		Excellent	53140	53916	776
56253	M	076Y	1	2019-12-30 12:28:00	1	1	2	0	1	1	0	0	0	0	0	0	0	0	0	0	0	0		Excellent	45454	46395	941
48362	F	052Y	0	2019-12-30 09:23:00	0	0	0	0	0	0	0	0	0	0	0	0	0	0	0	0	0	0		Excellent	34379	34701	322
80226	F	060Y	0	2019-12-30 08:25:00	0	0	0	0	0	0	0	0	0	0	0	0	0	0	0	0	0	0		Excellent	30840	31194	354
81981	M	060Y	0	2019-12-28 11:07:00	1	1	3	2	1	0	0	0	0	0	0	0	0	0	0	0	0	0		Excellent	40470	41144	674
73632	M	044Y	0	2019-12-28 09:07:00	1	3	0	0	0	0	0	0	0	0	0	0	0	0	0	0	0
68947	M	066Y	0	2019-12-27 15:57:00	1	1	3	0	1	1	0	0	0	1	0	0	0	0	0	0	0	0		Excellent	58022	59245	1223
86060	F	075Y	0	2019-12-27 14:07:00	0	0	0	0	0	0	0	0	0	0	0	0	0	0	0	0	0	0		Excellent	51446	51791	345
56890	M	066Y	0	2019-12-27 12:44:00	0	0	0	0	0	0	0	0	0	0	0	0	0	0	0	0	0	0		Excellent	46363	46800	437
94396	F	056Y	0	2019-12-27 10:57:00	0	0	0	0	0	0	0	0	0	0	0	0	0	0	0	0	0	0		Excellent	39797	40185	388
61609	F	033Y	0	2019-12-27 08:39:00	0	0	0	0	0	0	0	0	0	0	0	0	0	0	0	0	0
84117	M	070Y	0	2019-12-26 15:12:00	1	1	1	0	1	0	0	0	0	0	0	0	0	0	0	0	0	0		good	55120	55836	716
37739	M	080Y	0	2019-12-26 14:06:00	0	0	0	0	0	0	0	0	0	0	0	0	0	0	0	0	0	0		good	51353	51917	564
40323	M	072Y	0	2019-12-26 11:50:00	0	0	0	0	0	0	0	0	0	0	0	0	0	0	0	0	0	0		Excellent	43034	43413	379
53126	M	052Y	0	2019-12-26 09:15:00	1	1	1	0	0	1	0	0	0	0	0	0	0	0	0	0	0	0		Excellent	33788	34368	580
56241	F	054Y	0	2019-12-26 08:42:00	0	0	0	0	0	0	0	0	0	0	0	0	0	0	0	0	0	0		Excellent	31899	32502	603
81077	F	058Y	0	2019-12-25 11:33:00	1	3	0	0	0	0	0	0	0	0	0	0	0	0	0	0	0	0		Excellent	41925	42454	529
o3661	F	060Y	0	2019-12-25 08:38:00	0	0	0	0	0	0	0	0	0	0	0	0	0	0	0	0	0	0		fair	31381	32266	885
56666	M	050Y	0	2019-12-24 14:36:00	1	1	2	0	2	0	0	0	0	0	0	0	0	0	0	0	0	0		Excellent	52918	53576	658
61452	M	061Y	0	2019-12-24 14:07:00	0	0	0	0	0	0	0	0	0	0	0	0	0	0	0	0	0	0		Excellent	51333	51759	426
56813	F	049Y	0	2019-12-24 11:50:00	1	1	1	0	0	0	0	0	1	0	0	0	0	0	0	0	0
56643	F	068Y	0	2019-12-24 09:26:00	0	0	0	0	0	0	0	0	0	0	0	0	0	0	0	0	0	0		Excellent	34711	35422	711
20217	F	060Y	0	2019-12-24 08:41:00	1	1	1	1	0	0	0	0	0	0	0	0	0	0	0	0	0	0		Excellent	31729	32391	662
5057	F	066Y	0	2019-12-23 15:30:00	0	0	0	0	0	0	0	0	0	0	0	0	0	0	0	0	0	0		Excellent	56564	57130	566
99233	F	050Y	0	2019-12-23 14:07:00	0	0	0	0	0	0	0	0	0	0	0	0	0	0	0	0	0	0		Excellent	51461	51835	374
40939	F	042Y	0	2019-12-23 12:26:00	0	0	0	0	0	0	0	0	0	0	0	0	0	0	0	0	0
21969	F	050Y	0	2019-12-23 09:21:00	0	0	0	0	0	0	0	0	0	0	0	0	0	0	0	0	0	0		Excellent	34053	34442	389
44851	M	054Y	0	2019-12-23 08:41:00	0	0	0	0	0	0	0	0	0	0	0	0	0	0	0	0	0	0		Excellent	31635	32046	411
21859	F	062Y	0	2019-12-21 10:35:00	0	0	0	0	0	0	0	0	0	0	0	0	0	0	0	0	0	0		good	38562	38994	432
16311	M	053Y	0	2019-12-21 09:24:00	0	0	0	0	0	0	0	0	0	0	0	0	0	0	0	0	0	0		Excellent	34311	34745	434
56205	F	050Y	0	2019-12-21 08:46:00	1	1	1	0	0	0	0	0	1	0	0	0	0	0	0	0	0	0		Excellent	32103	32770	667
81825	M	058Y	0	2019-12-20 16:12:00	0	0	0	0	0	0	0	0	0	0	0	0	0	0	0	0	0	0		Excellent	58799	59281	482
81871	F	064Y	0	2019-12-20 14:57:00	1	1	1	0	0	0	0	0	0	1	0	0	0	0	0	0	0	0		Excellent	54437	56246	1809
36455	F	062Y	0	2019-12-20 14:05:00	0	0	0	0	0	0	0	0	0	0	0	0	0	0	0	0	0	0		Excellent	51385	51806	421
92544	M	070Y	0	2019-12-20 12:49:00	1	1	1	0	0	0	0	0	1	0	0	0	0	0	0	0	0	0		good	46678	47274	596
66636	M	052Y	0	2019-12-20 09:36:00	1	1	1	0	1	0	0	0	0	0	0	0	0	0	0	0	0	0		Excellent	35204	35607	403
75195	M	042Y	0	2019-12-20 08:41:00	1	3	0	0	0	0	0	0	0	0	0	0	0	0	0	0	0
17654	M	062Y	0	2019-12-19 15:50:00	1	1	4	1	0	1	0	0	2	0	0	0	0	0	0	0	0	0		Excellent	57594	59216	1622
56239	F	066Y	0	2019-12-19 15:09:00	0	0	0	0	0	0	0	0	0	0	0	0	0	0	0	0	0	0		Excellent	55197	55704	507
1213	M	054Y	0	2019-12-19 11:43:00	1	1	1	0	0	0	0	0	0	1	0	0	0	0	0	0	0	0		Excellent	42609	43332	723
60806	F	052Y	0	2019-12-19 10:09:00	1	3	0	0	0	0	0	0	0	0	0	0	0	0	0	0	0	0		Excellent	36910	37506	596
44150	F	074Y	0	2019-12-19 08:41:00	1	3	0	0	0	0	0	0	0	0	0	0	0	0	0	0	0	0		Excellent	31860	32653	793
53162	F	067Y	0	2019-12-18 15:35:00	0	0	0	0	0	0	0	0	0	0	0	0	0	0	0	0	0	0		Excellent	56472	56980	508
21821	F	070Y	0	2019-12-18 14:13:00	0	0	0	0	0	0	0	0	0	0	0	0	0	0	0	0	0	0		Excellent	51564	51863	299
34413	F	068Y	1	2019-12-18 12:42:00	1	1	1	0	0	0	0	0	1	0	0	0	0	0	0	0	0	0		Excellent	46134	47028	894
65243	M	063Y	0	2019-12-18 09:27:00	1	2	0	0	0	0	0	0	0	0	1	0	0	0	0	0	0	1		fair	34654	35290	636
17660	M	077Y	1	2019-12-18 08:31:00	1	1	6	1	2	3	0	0	0	0	0	0	0	0	0	0	0	0		Excellent	31475	32591	1116
4912	F	064Y	1	2019-12-17 14:40:00	0	0	0	0	0	0	0	0	0	0	0	0	0	0	0	0	0	0		Excellent	53218	53707	489
48671	F	040Y	0	2019-12-17 14:10:00	0	0	0	0	0	0	0	0	0	0	0	0	0	0	0	0	0
2177	F	064Y	0	2019-12-17 12:02:00	1	1	1	0	1	0	0	0	0	0	0	0	0	0	0	0	0	0		Excellent	43711	44230	519
27725	F	064Y	0	2019-12-17 09:25:00	0	0	0	0	0	0	0	0	0	0	0	0	0	0	0	0	0	0		Excellent	34570	35020	450
71800	F	076Y	0	2019-12-17 08:39:00	1	1	4	0	0	1	0	0	3	0	0	0	0	0	0	0	0	0		good	31864	33151	1287
19820	M	078Y	0	2019-12-16 14:57:00	1	3	0	0	0	0	0	0	0	0	0	0	0	0	0	0	0	0		fair	54303	54946	643
26085	M	072Y	0	2019-12-16 14:20:00	0	0	0	0	0	0	0	0	0	0	0	0	0	0	0	0	0	0		Excellent	52290	52922	632
63221	F	056Y	0	2019-12-16 12:50:00	1	3	0	0	0	0	0	0	0	0	0	0	0	0	0	0	0	0		good	46593	47150	557
24994	M	059Y	0	2019-12-16 11:05:00	1	1	4	0	1	2	0	0	1	0	0	0	0	0	0	0	0	0		fair	40267	41603	1336
15266	F	060Y	0	2019-12-16 08:41:00	0	0	0	0	0	0	0	0	0	0	0	0	0	0	0	0	0	0		fair	31645	31997	352
2468	F	063Y	0	2019-12-15 11:05:00	0	0	0	0	0	0	0	0	0	0	0	0	0	0	0	0	0	0		Excellent	40351	40819	468
92036	F	054Y	0	2019-12-15 10:12:00	0	0	0	0	0	0	0	0	0	0	0	0	0	0	0	0	0	0		Excellent	37734	38410	676
53931	M	052Y	0	2019-12-15 09:06:00	1	1	2	1	0	0	0	0	1	0	0	0	0	0	0	0	0	0		Excellent	33347	34273	926
54215	F	062Y	0	2019-12-14 11:53:00	0	0	0	0	0	0	0	0	0	0	0	0	0	0	0	0	0	0		Excellent	43152	43935	783
95757	F	045Y	0	2019-12-14 09:39:00	0	0	0	0	0	0	0	0	0	0	0	0	0	0	0	0	0
47133	F	052Y	0	2019-12-14 08:44:00	0	0	0	0	0	0	0	0	0	0	0	0	0	0	0	0	0	0		Excellent	32103	32624	521
56655	F	046Y	0	2019-12-13 15:42:00	0	0	0	0	0	0	0	0	0	0	0	0	0	0	0	0	0
63513	M	060Y	0	2019-12-13 15:13:00	0	0	0	0	0	0	0	0	0	0	0	0	0	0	0	0	0	0		Excellent	55224	55669	445
56883	M	062Y	1	2019-12-13 14:09:00	1	1	2	0	0	0	0	0	2	0	0	0	0	0	0	0	0	0		Excellent	51203	52207	1004
95098	F	064Y	0	2019-12-13 12:27:00	1	3	0	0	0	0	0	0	0	0	0	0	0	0	0	0	0	0		Excellent	45616	46218	602
14810	M	068Y	0	2019-12-13 10:41:00	1	1	1	1	0	0	0	0	0	0	0	0	0	0	0	0	0	0		Excellent	38881	39415	534
75943	F	059Y	0	2019-12-13 08:41:00	0	0	0	0	0	0	0	0	0	0	0	0	0	0	0	0	0	0		good	31669	32190	521
74159	M	041Y	0	2019-12-12 15:15:00	0	0	0	0	0	0	0	0	0	0	0	0	0	0	0	0	0	0
50802	M	046Y	0	2019-12-12 14:31:00	0	0	0	0	0	0	0	0	0	0	0	0	0	0	0	0	0	0
44489	F	078Y	0	2019-12-12 12:10:00	1	1	3	0	0	0	0	0	3	0	0	0	0	0	0	0	0	0		good	44361	45390	1029
o4704	M	046Y	0	2019-12-12 09:31:00	1	1	4	1	0	0	0	0	1	2	0	0	0	0	0	0	0	0
97720	M	056Y	0	2019-12-12 08:48:00	1	1	1	1	0	0	0	0	0	0	0	0	0	0	0	0	0	0		Excellent	32299	33109	810
94834	M	062Y	0	2019-12-11 15:00:00	1	1	1	0	0	0	0	0	1	0	0	0	0	0	0	0	0	0		Excellent	54830	55537	707
56897	M	042Y	0	2019-12-11 14:31:00	1	1	1	0	0	1	0	0	0	0	0	0	0	0	0	0	0	0
98465	M	046Y	0	2019-12-11 11:53:00	0	0	0	0	0	0	0	0	0	0	0	0	0	0	0	0	0	0
54370	F	062Y	0	2019-12-11 10:41:00	1	1	1	0	0	0	0	0	1	0	0	0	0	0	0	0	0	0		good	38862	39542	680
64575	F	058Y	0	2019-12-11 08:43:00	0	0	0	0	0	0	0	0	0	0	0	0	0	0	0	0	0	0		fair	32077	32536	459
47904	M	062Y	0	2019-12-10 15:02:00	1	1	2	1	1	0	0	0	0	0	0	0	0	0	0	0	0	0		fair	54623	55637	1014
56731	F	059Y	0	2019-12-10 14:08:00	1	1	1	0	1	0	0	0	0	0	0	0	0	0	0	0	0	0		Excellent	51473	52104	631
73659	F	040Y	0	2019-12-10 11:25:00	1	3	0	0	0	0	0	0	0	0	0	0	0	0	0	0	0	0
92681	M	042Y	0	2019-12-10 09:33:00	0	0	0	0	0	0	0	0	0	0	0	0	0	0	0	0	0	0
71641	F	066Y	0	2019-12-10 08:37:00	1	3	0	0	0	0	0	0	0	0	0	0	0	0	0	0	0	0		good	31784	32858	1074
75135	F	054Y	0	2019-12-09 15:54:00	1	1	2	1	0	1	0	0	0	0	0	0	0	0	0	0	0	0		good	57575	58740	1165
18461	M	076Y	0	2019-12-09 14:36:00	0	0	0	0	0	0	0	0	0	0	0	0	0	0	0	0	0	0		Excellent	53115	53635	520
56895	M	047Y	0	2019-12-09 14:08:00	0	0	0	0	0	0	0	0	0	0	0	0	0	0	0	0	0	0
79663	M	057Y	0	2019-12-09 12:59:00	1	1	1	0	0	0	0	0	1	0	0	0	0	0	0	0	0	0		good	46774	47383	609
32785	F	052Y	0	2019-12-09 11:18:00	1	1	2	1	0	0	0	0	1	0	0	0	0	0	0	0	0	0		Excellent	41077	41614	537
99077	F	058Y	0	2019-12-09 08:37:00	0	0	0	0	0	0	0	0	0	0	0	0	0	0	0	0	0	0		Excellent	31644	31922	278
46436	F	078Y	0	2019-12-07 12:26:00	1	1	1	0	0	0	0	0	0	1	0	0	0	0	0	0	0	0		Excellent	46201	46842	641
87704	M	056Y	0	2019-12-07 09:55:00	1	1	3	0	1	2	0	0	0	0	0	0	0	0	0	0	0	0		Excellent	36123	36871	748
46501	M	055Y	0	2019-12-07 08:44:00	1	1	1	0	0	0	0	0	1	0	0	0	0	0	0	0	0	0		Excellent	31743	32327	584
38412	F	060Y	0	2019-12-06 15:33:00	0	0	0	0	0	0	0	0	0	0	0	0	0	0	0	0	0	0		fair	56583	57050	467
60229	F	068Y	0	2019-12-06 14:09:00	1	1	1	0	1	0	0	0	0	0	0	0	0	0	0	0	0	0		Excellent	51321	52016	695
94895	F	049Y	0	2019-12-06 12:48:00	1	3	0	0	0	0	0	0	0	0	0	0	0	0	0	0	0	0
68197	F	052Y	0	2019-12-06 10:46:00	0	0	0	0	0	0	0	0	0	0	0	0	0	0	0	0	0	0		Excellent	39395	39860	465
92210	F	069Y	0	2019-12-06 08:41:00	0	0	0	0	0	0	0	0	0	0	0	0	0	0	0	0	0	0		Excellent	32073	32503	430
92972	M	068Y	0	2019-12-05 15:34:00	1	3	0	0	0	0	0	0	0	0	0	0	0	0	0	0	0	0		good	56620	57562	942
95004	M	058Y	0	2019-12-05 14:12:00	1	3	0	0	0	0	0	0	0	0	0	0	0	0	0	0	0	0		Excellent	51624	52114	490
82034	F	060Y	0	2019-12-05 11:52:00	1	1	2	2	0	0	0	0	0	0	0	0	0	0	0	0	0	0		Excellent	43045	43754	709
20518	M	068Y	0	2019-12-05 10:04:00	0	0	0	0	0	0	0	0	0	0	0	0	0	0	0	0	0	0		Excellent	36780	37290	510
56543	M	062Y	0	2019-12-05 08:41:00	1	1	4	1	1	2	0	0	0	0	0	0	0	0	0	0	0	0		Excellent	31637	33019	1382
28900	M	056Y	0	2019-12-04 15:23:00	1	1	1	0	0	0	0	0	1	0	0	0	0	0	0	0	0	0		good	55788	56585	797
34836	F	052Y	0	2019-12-04 14:41:00	0	0	0	0	0	0	0	0	0	0	0	0	0	0	0	0	0	0		Excellent	53323	53696	373
96318	M	072Y	0	2019-12-04 14:06:00	1	1	1	1	0	0	0	0	0	0	0	0	0	0	0	0	0	0		good	51386	51928	542
94329	F	060Y	0	2019-12-04 12:15:00	0	0	0	0	0	0	0	0	0	0	0	0	0	0	0	0	0	0		Excellent	44491	45000	509
99682	F	048Y	0	2019-12-04 10:25:00	0	0	0	0	0	0	0	0	0	0	0	0	0	0	0	0	0	0
o3404	M	040Y	0	2019-12-04 08:40:00	1	3	0	0	0	0	0	0	0	0	0	0	0	0	0	0	0	0
61790	F	042Y	0	2019-12-03 15:14:00	1	1	1	1	0	0	0	0	0	0	0	0	0	0	0	0	0	0
56888	M	068Y	0	2019-12-03 14:07:00	1	1	5	0	0	1	0	0	3(HGD)	1	0	0	0	0	0	0	0	0		good	51588	53399	1811
49464	M	048Y	0	2019-12-03 11:23:00	0	0	0	0	0	0	0	0	0	0	0	0	0	0	0	0	0	0
56887	M	048Y	0	2019-12-03 09:24:00	1	1	1	0	1	0	0	0	0	0	0	0	0	0	0	0	0	0
37950	M	071Y	0	2019-12-03 08:32:00	1	1	3	2	0	0	0	0	0	1	0	0	0	0	0	0	0	0		Excellent	31377	32267	890
81653	F	070Y	0	2019-12-02 16:05:00	0	0	0	0	0	0	0	0	0	0	0	0	0	0	0	0	0	0		fair	57925	58350	425
56886	F	064Y	0	2019-12-02 14:56:00	1	1	2	1	0	0	0	0	0	1	0	0	0	0	0	0	0	0		good	54504	55185	681
o4706	M	066Y	0	2019-12-02 14:08:00	1	1	1	0	0	0	0	0	1	0	0	0	0	0	0	0	0	0		Excellent	51532	52373	841
98857	F	062Y	0	2019-12-02 12:28:00	0	0	0	0	0	0	0	0	0	0	0	0	0	0	0	0	0	0		Excellent	45344	45753	409
92114	M	047Y	0	2019-12-02 11:04:00	1	3	0	0	0	0	0	0	0	0	0	0	0	0	0	0	0	0
23400	F	055Y	0	2019-12-02 08:58:00	0	0	0	0	0	0	0	0	0	0	0	0	0	0	0	0	0	0		Excellent	33207	33748	541

## Sheet: water immersion1
ID	Sex	Age	stool OB(+) 0: no 1: yes	Study Date	polyp detection 0: no 1: yes	Pathology 0: none 1:adenoma 2: adenoca. 3: others	No. of Adenoma	A-colon adenoma no.	T-colon adenoma no.	D-colon adenoma no.	HF adenoma no.	SF adenoma no.	S-colon adenoma no.	rectum adenoma no	No. of Adenoca.	A-colon adenoca no.	T-colon adenoca no.	D-colon adenoca no.	HF adenoca no.	SF adenoca no.	S-colon adenoca no.	rectum adenoca no		Bowel prep	cecal insertion	finish	study time(sec)
31603	M	071Y	0	2020-03-31 14:53:00	1	1	1	0	0	0	1	0	0	0	0	0	0	0	0	0	0	0		Excellent	54435	54934	499
96919	M	057Y	1	2020-03-31 12:04:00	1	1	2	1	0	1	0	0	0	0	0	0	0	0	0	0	0	0		Excellent	44359	44961	602
33272	F	048Y	0	2020-03-31 10:16:00	1	3	0	0	0	0	0	0	0	0	0	0	0	0	0	0	0	0		Excellent
70056	M	049Y	0	2020-03-31 08:57:00	1	1	1	0	1	0	0	0	0	0	0	0	0	0	0	0	0	0		Excellent
95771	M	061Y	0	2020-03-28 11:27:00	0	0	0	0	0	0	0	0	0	0	0	0	0	0	0	0	0	0		fair	42201	42669	468
1704	F	066Y	0	2020-03-28 09:59:00	0	0	0	0	0	0	0	0	0	0	0	0	0	0	0	0	0	0		Excellent	36737	37230	493
16134	F	058Y	0	2020-03-28 08:42:00	1	3	0	0	0	0	0	0	0	0	0	0	0	0	0	0	0	0		Excellent	31921	32494	573
8244	F	081Y	0	2020-03-26 15:31:00	1	1	1	0	0	0	1	0	0	0	0	0	0	0	0	0	0	0		Excellent	56459	56970	511
6000361	M	065Y	0	2020-03-26 14:56:00	1	1	1	0	0	1	0	0	0	0	0	0	0	0	0	0	0	0		Excellent	54174	54833	659
37588	F	048Y	0	2020-03-26 12:15:00	1	1	1	1	0	0	0	0	0	0	0	0	0	0	0	0	0	0
39214	F	066Y	0	2020-03-26 10:41:00	1	3	0	0	0	0	0	0	0	0	0	0	0	0	0	0	0	0		good	40995	41623	628
66265	M	039Y	0	2020-03-26 09:45:00	1	3	0	0	0	0	0	0	0	0	0	0	0	0	0	0	0	0		good
47042	F	072Y	0	2020-03-26 08:25:00	1	1	8	3	0	3	1	0	0	1	0	0	0	0	0	0	0	0		Excellent	31344	33271	1927
85478	M	061Y	0	2020-03-24 15:37:00	1	1	3	0	1	1	0	0	1	0	0	0	0	0	0	0	0	0		good	57188	58191	1003
o5137	M	054Y	0	2020-03-24 14:04:00	1	1	1	0	0	0	0	0	0	1	0	0	0	0	0	0	0	0		Excellent	51236	51979	743
51146	F	067Y	0	2020-03-24 12:42:00	1	3	0	0	0	0	0	0	0	0	0	0	0	0	0	0	0	0		good	46869	47323	454
61919	M	045Y	0	2020-03-24 12:02:00	1	1	2	0	0	1	1	0	0	0	0	0	0	0	0	0	0	0
11873	F	062Y	0	2020-03-24 11:17:00	0	0	0	0	0	0	0	0	0	0	0	0	0	0	0	0	0	0		Excellent	41571	42153	582
97568	M	063Y	0	2020-03-24 10:34:00	1	1	2	1	0	1	0	0	0	0	0	0	0	0	0	0	0	0		good	38585	39319	734
8656	M	072Y	0	2020-03-24 08:42:00	1	1	2	1	1	0	0	0	0	0	0	0	0	0	0	0	0	0		Excellent	31931	33107	1176
54972	M	051Y	0	2020-03-21 12:00:00	1	1	3	1	1	1	0	0	0	0	0	0	0	0	0	0	0	0		Excellent	43692	44406	714
87081	F	060Y	0	2020-03-21 10:31:00	1	1	1	1	0	0	0	0	0	0	0	0	0	0	0	0	0	0		Excellent	38636	39536	900
16047	F	059Y	0	2020-03-21 09:21:00	0	0	0	0	0	0	0	0	0	0	0	0	0	0	0	0	0	0		Excellent	34464	34951	487
22743	M	058Y	0	2020-03-21 08:40:00	1	3	0	0	0	0	0	0	0	0	0	0	0	0	0	0	0	0		Excellent	31749	32349	600
2235	F	067Y	0	2020-03-19 14:56:00	1	1	2	1	1	0	0	0	0	0	0	0	0	0	0	0	0	0		good	54248	54852	604
48318	M	069Y	0	2020-03-19 14:14:00	1	1	1	0	0	0	0	0	1	0	0	0	0	0	0	0	0	0		Excellent	51596	52285	689
10798	M	065Y	0	2020-03-19 12:21:00	1	1	3	1	0	0	2	0	0	0	0	0	0	0	0	0	0	0		Excellent	45195	46319	1124
57097	F	050Y	0	2020-03-19 11:41:00	1	1	1	1	0	0	0	0	0	0	0	0	0	0	0	0	0	0		Excellent	42767	43286	519
97869	F	028Y	0	2020-03-19 10:40:00	0	0	0	0	0	0	0	0	0	0	0	0	0	0	0	0	0	0
64891	F	071Y	0	2020-03-19 09:43:00	0	0	0	0	0	0	0	0	0	0	0	0	0	0	0	0	0	0		Excellent	35889	36359	470
48409	F	057Y	0	2020-03-19 08:47:00	1	3	0	0	0	0	0	0	0	0	0	0	0	0	0	0	0	0		Excellent	32129	32726	597
16109	F	059Y	0	2020-03-18 14:14:00	1	1	3	0	0	0	2	0	1	0	0	0	0	0	0	0	0	0		good	52133	53589	1456
94986	M	062Y	1	2020-03-18 12:20:00	1	1	1	1	0	0	0	0	0	0	0	0	0	0	0	0	0	0		Excellent	45532	46148	616
57104	M	039Y	0	2020-03-18 11:46:00	0	0	0	0	0	0	0	0	0	0	0	0	0	0	0	0	0	0
38736	M	063Y	0	2020-03-18 11:04:00	1	1	3	2	0	0	1	0	0	0	0	0	0	0	0	0	0	0		Excellent	40321	41136	815
50193	F	067Y	1	2020-03-18 10:00:00	1	1	2	1	0	0	1	0	0	0	0	0	0	0	0	0	0	0		good	36607	38263	1656
1021	F	068Y	0	2020-03-18 08:42:00	1	1	1	1	0	0	0	0	0	0	0	0	0	0	0	0	0	0		good	32519	33204	685
30515	F	051Y	0	2020-03-17 14:54:00	1	3	0	0	0	0	0	0	0	0	0	0	0	0	0	0	0	0		Excellent	54213	54873	660
40052	F	081Y	0	2020-03-17 14:16:00	1	1	1	0	0	0	0	0	1	0	0	0	0	0	0	0	0	0		good	51849	52561	712
64104	F	070Y	0	2020-03-17 12:22:00	0	0	0	0	0	0	0	0	0	0	0	0	0	0	0	0	0	0		Excellent	45130	45592	462
57098	F	047Y	0	2020-03-17 11:13:00	1	3	0	0	0	0	0	0	0	0	0	0	0	0	0	0	0	0
39634	F	065Y	0	2020-03-17 09:54:00	1	1	1	0	0	1	0	0	0	0	0	0	0	0	0	0	0	0		Excellent	36049	36717	668
57067	M	043Y	0	2020-03-17 08:52:00	1	1	2	0	0	0	0	0	2	0	0	0	0	0	0	0	0	0
o5089	M	058Y	0	2020-03-16 15:00:00	1	1	3	0	0	1	1	0	1	0	0	0	0	0	0	0	0	0		Excellent	54635	55591	956
57068	F	049Y	0	2020-03-16 14:16:00	0	0	0	0	0	0	0	0	0	0	0	0	0	0	0	0	0	0
86317	F	071Y	0	2020-03-16 13:13:00	1	1	2	1	1	0	0	0	0	0	0	0	0	0	0	0	0	0		good	48216	48876	660
57103	F	058Y	0	2020-03-16 12:48:00	0	0	0	0	0	0	0	0	0	0	0	0	0	0	0	0	0	0		good	46880	47369	489
5263	F	065Y	0	2020-03-16 11:06:00	1	1	2	1	0	1	0	0	0	0	0	0	0	0	0	0	0	0		Excellent	41235	41910	675
55881	M	072Y	0	2020-03-16 09:18:00	1	1	3	0	0	1	1	0	1	0	0	0	0	0	0	0	0	0		fair	38053	39002	949
82485	F	062Y	0	2020-03-16 08:55:00	1	3	0	0	0	0	0	0	0	0	0	0	0	0	0	0	0	0		Excellent	32547	33212	665
62360	M	063Y	0	2020-03-15 11:20:00	1	1	5	0	0	0	2	0	3	0	0	0	0	0	0	0	0	0		fair	41764	43026	1262
366859	M	068Y	0	2020-03-15 09:44:00	1	1	1	0	1	0	0	0	0	0	0	0	0	0	0	0	0	0		good	36175	37023	848
31179	F	058Y	0	2020-03-15 09:04:00	1	3	0	0	0	0	0	0	0	0	0	0	0	0	0	0	0	0		Excellent	33144	33762	618
76227	F	062Y	0	2020-03-14 11:40:00	1	3	0	0	0	0	0	0	0	0	0	0	0	0	0	0	0	0		Excellent	43201	43755	554
42091	F	057Y	0	2020-03-14 11:11:00	1	1	1	0	0	0	0	0	1	0	0	0	0	0	0	0	0	0		Excellent	40845	41480	635
9891	F	064Y	0	2020-03-14 09:42:00	1	1	1	0	0	0	1	0	0	0	0	0	0	0	0	0	0	0		Excellent	36506	37135	629
98868	F	063Y	0	2020-03-14 08:53:00	1	1	1	0	1	0	0	0	0	0	0	0	0	0	0	0	0	0		Excellent	32984	33807	823
76432	F	051Y	1	2020-03-13 15:22:00	1	1	2	1	0	0	0	0	1	0	0	0	0	0	0	0	0	0		Excellent	56386	57242	856
89107	F	060Y	0	2020-03-13 14:35:00	1	1	3	2	1	0	0	0	0	0	0	0	0	0	0	0	0	0		Excellent	53368	54094	726
9593	F	071Y	0	2020-03-13 12:30:00	0	0	0	0	0	0	0	0	0	0	0	0	0	0	0	0	0	0		Excellent	46561	47051	490
44080	F	074Y	1	2020-03-13 10:53:00	1	1	8	3	1	1	0	0	2	1	0	0	0	0	0	0	0	0		Excellent	40476	42775	2299
5744	F	061Y	0	2020-03-13 10:07:00	1	3	0	0	0	0	0	0	0	0	0	0	0	0	0	0	0	0		Excellent	37092	37651	559
38062	M	071Y	0	2020-03-13 08:48:00	1	1	1	0	1	0	0	0	0	0	0	0	0	0	0	0	0	0		good	32557	33295	738
56101	M	043Y	0	2020-03-12 14:22:00	0	0	0	0	0	0	0	0	0	0	0	0	0	0	0	0	0	0
11367	M	029Y	0	2020-03-12 12:30:00	1	3	0	0	0	0	0	0	0	0	0	0	0	0	0	0	0	0
67500	M	057Y	0	2020-03-12 11:39:00	1	1	3	2	0	0	1	0	0	0	0	0	0	0	0	0	0	0		Excellent	43003	43636	633
81407	M	054Y	0	2020-03-12 10:32:00	1	1	1	0	0	0	1	0	0	0	0	0	0	0	0	0	0	0		Excellent	38377	38796	419
778855	F	047Y	0	2020-03-12 09:31:00	1	1	2	0	0	0	1	0	1	0	0	0	0	0	0	0	0	0
63731	F	061Y	0	2020-03-12 08:46:00	1	1	2	0	2	0	0	0	0	0	0	0	0	0	0	0	0	0		Excellent	32301	32979	678
12794	F	058Y	0	2020-03-10 12:22:00	1	1	1	1	0	0	0	0	0	0	0	0	0	0	0	0	0	0		Excellent	44957	45410	453
48333	M	037Y	0	2020-03-10 11:24:00	0	0	0	0	0	0	0	0	0	0	0	0	0	0	0	0	0	0
1160	F	069Y	0	2020-03-10 10:20:00	1	1	1	0	0	0	0	0	1	0	0	0	0	0	0	0	0	0		good	37703	38373	670
97685	F	060Y	0	2020-03-10 08:55:00	1	1	1	0	0	0	1	0	0	0	0	0	0	0	0	0	0	0		Excellent	32736	33360	624
57089	F	065Y	0	2020-03-07 13:03:00	0	0	0	0	0	0	0	0	0	0	0	0	0	0	0	0	0	0		Excellent	47455	47840	385
88464	M	053Y	0	2020-03-07 12:08:00	1	1	4	0	1	1	1	0	1	0	0	0	0	0	0	0	0	0		Excellent	44210	45239	1029
60015	F	028Y	0	2020-03-07 11:21:00	0	0	0	0	0	0	0	0	0	0	0	0	0	0	0	0	0	0
29089	F	058Y	0	2020-03-07 08:43:00	1	3	0	0	0	0	0	0	0	0	0	0	0	0	0	0	0	0		Excellent	32000	32773	773
27705	M	057Y	0	2020-03-05 12:11:00	0	0	0	0	0	0	0	0	0	0	0	0	0	0	0	0	0	0		Excellent	44288	44652	364
60014	M	056Y	0	2020-03-05 11:24:00	1	1	3	0	1	1	1	0	0	0	0	0	0	0	0	0	0	0		Excellent	41616	42211	595
54978	F	063Y	0	2020-03-05 09:57:00	1	1	1	0	0	1	0	0	0	0	0	0	0	0	0	0	0	0		Excellent	37188	37679	491
30085	F	052Y	0	2020-03-05 08:44:00	1	1	1	0	0	0	1	0	0	0	0	0	0	0	0	0	0	0		Excellent	31951	33868	1917
61309	M	057Y	0	2020-03-03 14:12:00	1	1	1	0	0	0	0	0	0	1	0	0	0	0	0	0	0	0		Excellent	51900	52594	694
53167	F	057Y	1	2020-03-03 11:01:00	1	3	0	0	0	0	0	0	0	0	0	0	0	0	0	0	0	0		Excellent	41160	41803	643
33286	M	075Y	0	2020-03-03 10:20:00	1	3	0	0	0	0	0	0	0	0	0	0	0	0	0	0	0	0		Excellent	38507	38998	491
54653	M	063Y	0	2020-03-03 09:37:00	0	0	0	0	0	0	0	0	0	0	0	0	0	0	0	0	0	0		good	35720	36246	526
66555	F	057Y	0	2020-03-03 08:33:00	1	1	1	0	0	0	0	0	1	0	0	0	0	0	0	0	0	0		Excellent	31687	32667	980
55772	F	041Y	0	2020-02-26 08:59:00	1	3	0	0	0	0	0	0	0	0	0	0	0	0	0	0	0	0
28993	F	050Y	0	2020-02-25 16:13:00	1	1	1	0	0	0	0	0	1	0	0	0	0	0	0	0	0	0		Excellent	58958	59458	500
73669	F	062Y	0	2020-02-25 14:13:00	0	0	0	0	0	0	0	0	0	0	0	0	0	0	0	0	0	0		Excellent	51649	52348	699
6026	F	067Y	0	2020-02-25 12:17:00	1	3	0	0	0	0	0	0	0	0	0	0	0	0	0	0	0	0		good	45299	45683	384
22710	M	063Y	0	2020-02-25 11:45:00	1	1	1	0	0	0	0	1	0	0	0	0	0	0	0	0	0	0		Excellent	43402	43666	264
o5294	M	059Y	0	2020-02-25 10:49:00	1	3	0	0	0	0	0	0	0	0	0	0	0	0	0	0	0	0		Excellent	39701	40141	440
37999	M	045Y	0	2020-02-25 10:17:00	0	0	0	0	0	0	0	0	0	0	0	0	0	0	0	0	0	0
67426	M	067Y	0	2020-02-25 08:52:00	1	1	1	0	1	0	0	0	0	0	0	0	0	0	0	0	0	0		Excellent	32674	33232	558
8700	M	071Y	0	2020-02-24 09:46:00	0	0	0	0	0	0	0	0	0	0	0	0	0	0	0	0	0	0		Excellent	36128	36619	491
96119	M	053Y	0	2020-02-24 08:37:00	1	1	2	1	0	0	1	0	0	0	0	0	0	0	0	0	0	0		Excellent	31973	32643	670
11561	M	030Y	0	2020-02-22 09:31:00	1	1	1	1	0	0	0	0	0	0	0	0	0	0	0	0	0	0
74333	M	031Y	0	2020-02-22 08:48:00	0	0	0	0	0	0	0	0	0	0	0	0	0	0	0	0	0	0
60013	M	067Y	0	2020-02-21 14:14:00	1	1	1	1	0	0	0	0	0	0	0	0	0	0	0	0	0	0		Excellent	51803	52684	881
57014	F	051Y	0	2020-02-21 11:26:00	1	1	2	1	0	1	0	0	0	0	0	0	0	0	0	0	0	0		fair	41849	42470	621
28029	M	059Y	0	2020-02-21 09:39:00	1	1	1	0	0	1	0	0	0	0	0	0	0	0	0	0	0	0		Excellent	35250	35997	747
57055	F	069Y	1	2020-02-21 08:32:00	1	1	5	3	0	0	2	0	0	0	0	0	0	0	0	0	0	0		Excellent	31904	33245	1341
67062	F	057Y	0	2020-02-20 15:08:00	1	1	2	0	0	0	1	0	1	0	0	0	0	0	0	0	0	0		Excellent	55372	56251	879
19507	M	072Y	0	2020-02-20 14:15:00	1	1	2	2	0	0	0	0	0	0	0	0	0	0	0	0	0	0		Excellent	52004	52648	644
94587	F	055Y	0	2020-02-20 12:06:00	1	1	1	0	0	1	0	0	0	0	0	0	0	0	0	0	0	0		Excellent	45155	46022	867
2834	M	078Y	0	2020-02-20 10:58:00	1	3	0	0	0	0	0	0	0	0	0	0	0	0	0	0	0	0		Excellent	40193	40951	758
18428	M	061Y	0	2020-02-20 09:47:00	1	1	3	0	0	0	2	0	0	1	0	0	0	0	0	0	0	0		Excellent	36100	36863	763
37266	M	075Y	0	2020-02-20 08:42:00	1	1	2	0	1	1	0	0	0	0	0	0	0	0	0	0	0	0		Excellent	32243	33188	945
54507	M	054Y	0	2020-02-19 12:00:00	1	1	7	6	1	0	0	0	0	0	0	0	0	0	0	0	0	0		Excellent	44223	45329	1106
24443	F	067Y	0	2020-02-19 10:52:00	0	0	0	0	0	0	0	0	0	0	0	0	0	0	0	0	0	0		Excellent	39936	40419	483
37864	M	069Y	1	2020-02-19 09:22:00	1	1	3	0	0	1	0	0	2	0	0	0	0	0	0	0	0	0		Excellent	34534	36211	1677
20759	F	075Y	0	2020-02-19 08:36:00	1	1	4	2	0	0	1	0	0	1	0	0	0	0	0	0	0	0		Excellent	31984	32989	1005
96997	F	059Y	0	2020-02-18 15:50:00	0	0	0	0	0	0	0	0	0	0	0	0	0	0	0	0	0	0		Excellent	57607	58097	490
42695	F	064Y	0	2020-02-18 15:12:00	0	0	0	0	0	0	0	0	0	0	0	0	0	0	0	0	0	0		Excellent	55497	56122	625
22887	F	049Y	0	2020-02-18 14:07:00	1	1	2	1	0	1	0	0	0	0	0	0	0	0	0	0	0	0
o7895	M	053Y	0	2020-02-18 12:21:00	1	1	2	0	1	1	0	0	0	0	0	0	0	0	0	0	0	0		Excellent	44975	45663	688
33008	M	065Y	0	2020-02-18 11:03:00	1	1	1	1	0	0	0	0	0	0	0	0	0	0	0	0	0	0		Excellent	40729	41824	1095
31427	F	073Y	0	2020-02-18 10:11:00	1	1	2	1	0	0	1	0	0	0	0	0	0	0	0	0	0	0		Excellent	37745	38704	959
57032	F	022Y	0	2020-02-18 08:59:00	0	0	0	0	0	0	0	0	0	0	0	0	0	0	0	0	0	0
74454	M	063Y	0	2020-02-17 11:41:00	1	1	4	2	0	0	1	1	0	0	0	0	0	0	0	0	0	0		Excellent	42803	43779	976
35464	F	066Y	0	2020-02-17 09:37:00	1	1	1	1	0	0	0	0	0	0	0	0	0	0	0	0	0	0		Excellent	35985	36835	850
92809	F	052Y	0	2020-02-17 08:48:00	0	0	0	0	0	0	0	0	0	0	0	0	0	0	0	0	0	0		Excellent	32830	33272	442
86338	M	063Y	0	2020-02-16 12:13:00	1	1	2	1	0	0	0	0	1	0	0	0	0	0	0	0	0	0		Excellent	45259	46181	922
54902	M	065Y	0	2020-02-16 10:21:00	1	3	0	0	0	0	0	0	0	0	0	0	0	0	0	0	0	0		fair	38081	38761	680
56586	F	068Y	0	2020-02-16 09:15:00	1	3	0	0	0	0	0	0	0	0	0	0	0	0	0	0	0	0		Excellent	34407	35254	847
63706	M	057Y	0	2020-02-15 12:24:00	0	0	0	0	0	0	0	0	0	0	0	0	0	0	0	0	0	0		good	45023	45532	509
94340	M	050Y	0	2020-02-15 10:50:00	1	1, 2	2	0	0	0	2	0	0	0	1	0	0	0	0	0	1	0		Excellent	40072	41103	1031
41288	F	067Y	0	2020-02-15 09:57:00	1	1	3	0	1	1	0	0	1	0	0	0	0	0	0	0	0	0		Excellent	37425	38360	935
7871	F	054Y	0	2020-02-15 08:48:00	1	3	0	0	0	0	0	0	0	0	0	0	0	0	0	0	0	0		Excellent	32234	32767	533
52601	M	031Y	0	2020-02-14 15:03:00	1	1	1	0	0	0	1	0	0	0	0	0	0	0	0	0	0	0
82181	M	061Y	0	2020-02-14 14:14:00	1	1	2	0	0	0	0	1	1	0	0	0	0	0	0	0	0	0		Excellent	51706	52551	845
95118	F	042Y	0	2020-02-14 12:19:00	1	1	1	0	0	0	0	0	1	0	0	0	0	0	0	0	0	0
5088	M	070Y	0	2020-02-14 09:57:00	1	1	5	3	2	0	0	0	0	0	0	0	0	0	0	0	0	0		good	36217	37851	1634
31891	F	066Y	0	2020-02-14 08:49:00	1	3	0	0	0	0	0	0	0	0	0	0	0	0	0	0	0	0		Excellent	32546	33204	658
o3232	M	078Y	0	2020-02-13 15:06:00	1	1	1	0	1	0	0	0	0	0	0	0	0	0	0	0	0	0		Excellent	54985	55492	507
33440	M	057Y	0	2020-02-13 14:05:00	1	1	5	4	0	0	1	0	0	0	0	0	0	0	0	0	0	0		Excellent	51516	53113	1597
57022	M	069Y	0	2020-02-13 12:32:00	1	1	2	0	0	0	2	0	0	0	0	0	0	0	0	0	0	0		Excellent	45686	46372	686
56942	M	044Y	0	2020-02-13 11:42:00	1	1	1	0	0	0	0	0	1	0	0	0	0	0	0	0	0	0
82703	M	065Y	0	2020-02-13 09:46:00	1	3	0	0	0	0	0	0	0	0	0	0	0	0	0	0	0	0		Excellent	36047	36754	707
31651	M	037Y	0	2020-02-13 08:49:00	0	0	0	0	0	0	0	0	0	0	0	0	0	0	0	0	0	0
40630	F	053Y	0	2020-02-12 14:41:00	1	1	1	1	0	0	0	0	0	0	0	0	0	0	0	0	0	0		Excellent	54650	55371	721
85267	F	061Y	0	2020-02-12 14:11:00	1	1	2	0	0	1	0	1	0	0	0	0	0	0	0	0	0	0		Excellent	51743	52582	839
21853	M	062Y	0	2020-02-12 10:32:00	1	1	2	0	0	1	0	0	1	0	0	0	0	0	0	0	0	0		Excellent	38704	39725	1021
78698	F	033Y	0	2020-02-12 09:28:00	0	0	0	0	0	0	0	0	0	0	0	0	0	0	0	0	0	0
42219	F	055Y	0	2020-02-12 08:44:00	1	3	0	0	0	0	0	0	0	0	0	0	0	0	0	0	0	0		Excellent	32345	32967	622
29286	M	035Y	0	2020-02-11 16:13:00	0	0	0	0	0	0	0	0	0	0	0	0	0	0	0	0	0	0
57016	M	054Y	0	2020-02-11 14:40:00	1	1	1	0	1	0	0	0	0	0	0	0	0	0	0	0	0	0		good	53297	53896	599
57017	F	055Y	0	2020-02-11 14:01:00	0	0	0	0	0	0	0	0	0	0	0	0	0	0	0	0	0	0		good	51230	51857	627
5387	M	034Y	0	2020-02-11 12:12:00	0	0	0	0	0	0	0	0	0	0	0	0	0	0	0	0	0	0
71125	F	064Y	0	2020-02-11 11:32:00	0	0	0	0	0	0	0	0	0	0	0	0	0	0	0	0	0	0		Excellent	42543	42984	441
4694	F	067Y	0	2020-02-11 10:06:00	1	1	3	2	0	0	1	0	0	0	0	0	0	0	0	0	0	0		Excellent	38243	39344	1101
90437	M	067Y	0	2020-02-11 09:26:00	1	1	4	1	3	0	0	0	0	0	0	0	0	0	0	0	0	0		Excellent	34497	35551	1054
57013	F	065Y	0	2020-02-11 08:47:00	1	3	0	0	0	0	0	0	0	0	0	0	0	0	0	0	0	0		Excellent	32450	32999	549
76920	F	066Y	0	2020-02-10 09:45:00	1	1	2	1	0	1	0	0	0	0	0	0	0	0	0	0	0	0		Excellent	36778	37930	1152
55150	F	058Y	0	2020-02-10 08:45:00	1	1	1	1	0	0	0	0	0	0	0	0	0	0	0	0	0	0		Excellent	33040	33628	588
61730	M	048Y	0	2020-02-08 10:48:00	1	1	2	0	0	1	0	0	0	1	0	0	0	0	0	0	0	0
31887	M	053Y	0	2020-02-08 09:44:00	1	3	0	0	0	0	0	0	0	0	0	0	0	0	0	0	0	0		Excellent	36314	37052	738
87100	F	056Y	0	2020-02-08 08:39:00	1	1	1	0	0	0	1	0	0	0	0	0	0	0	0	0	0	0		good	32398	33627	1229
62213	F	071Y	0	2020-02-07 15:01:00	1	1	1	0	0	0	1	0	0	0	0	0	0	0	0	0	0	0		Excellent	54513	55330	817
42852	M	071Y	1	2020-02-07 14:07:00	1	1	2	2	2	0	0	0	0	0	0	0	0	0	0	0	0	0		Excellent	52186	52966	780
16428	F	065Y	0	2020-02-07 12:27:00	1	3	0	0	0	0	0	0	0	0	0	0	0	0	0	0	0	0		Excellent	45607	46617	1010
7729	F	076Y	0	2020-02-07 10:27:00	1	1	3	1	0	0	1	0	1	0	0	0	0	0	0	0	0	0		Excellent	38998	40399	1401
71629	F	060Y	0	2020-02-07 08:54:00	1	1	1	0	1	0	0	0	0	0	0	0	0	0	0	0	0	0		Excellent	33107	33624	517
43947	F	061Y	0	2020-02-06 15:28:00	1	1	1	1	0	0	0	0	0	0	0	0	0	0	0	0	0	0		Excellent	57363	57938	575
50321	M	066Y	0	2020-02-06 14:57:00	1	1	1	0	0	0	0	0	1	0	0	0	0	0	0	0	0	0		Excellent	54456	55267	811
25246	M	063Y	0	2020-02-06 14:09:00	1	1	1	0	0	0	0	0	1	0	0	0	0	0	0	0	0	0		Excellent	51586	52250	664
66297	M	052Y	0	2020-02-06 11:55:00	1	1	2	2	0	0	0	0	0	0	0	0	0	0	0	0	0	0		good	44638	45474	836
54251	M	050Y	0	2020-02-06 11:13:00	1	1	2	0	1	1	0	0	0	0	0	0	0	0	0	0	0	0		Excellent	40990	41862	872
34470	M	075Y	0	2020-02-06 09:45:00	1	1	3	1	1	0	0	0	1	0	0	0	0	0	0	0	0	0		Excellent	35906	36915	1009
53348	F	068Y	0	2020-02-06 08:44:00	1	1	2	0	0	0	2	0	0	0	0	0	0	0	0	0	0	0		Excellent	32689	34071	1382
29776	F	072Y	0	2020-02-05 14:42:00	1	1	2	0	0	0	2	0	0	0	0	0	0	0	0	0	0	0		Excellent	54466	55325	859
54508	M	056Y	0	2020-02-05 14:16:00	1	3	0	0	0	0	0	0	0	0	0	0	0	0	0	0	0	0		Excellent	51770	52651	881
25011	F	080Y	0	2020-02-05 12:34:00	1	1	1	0	0	0	0	0	1	0	0	0	0	0	0	0	0	0		Excellent	45989	47396	1407
2182	M	061Y	0	2020-02-05 09:42:00	1	1	2	2	0	0	0	0	0	0	0	0	0	0	0	0	0	0		Excellent	35937	36926	989
9164	F	052Y	0	2020-02-05 08:51:00	0	0	0	0	0	0	0	0	0	0	0	0	0	0	0	0	0	0		Excellent	32879	33406	527
o5015	M	045Y	0	2020-02-04 15:03:00	0	0	0	0	0	0	0	0	0	0	0	0	0	0	0	0	0	0
31436	F	069Y	0	2020-02-04 14:15:00	0	0	0	0	0	0	0	0	0	0	0	0	0	0	0	0	0	0		Excellent	51990	52509	519
56985	M	058Y	0	2020-02-04 11:46:00	1	1	5	3	0	0	2	0	0	0	0	0	0	0	0	0	0	0		good	42991	44077	1086
56912	F	067Y	0	2020-02-04 10:00:00	1	1	1	1	0	0	0	0	0	0	0	0	0	0	0	0	0	0		Excellent	36666	37405	739
28064	F	055Y	0	2020-02-04 08:50:00	1	1	1	0	0	0	1	0	0	0	0	0	0	0	0	0	0	0		Excellent	32274	33047	773
56313	M	056Y	0	2020-02-03 15:03:00	1	1	1	0	0	0	1	0	0	0	0	0	0	0	0	0	0	0		Excellent	54879	55575	696
93852	M	064Y	0	2020-02-03 14:10:00	1	1	3	1	1	0	1	0	0	0	0	0	0	0	0	0	0	0		Excellent	51633	52401	768
48029	F	064Y	0	2020-02-03 11:51:00	1	1	1	0	0	0	0	0	1	0	0	0	0	0	0	0	0	0		Excellent	43261	43797	536
96641	M	050Y	0	2020-02-03 09:26:00	1	1	3	0	0	1	0	0	2	0	0	0	0	0	0	0	0	0		good	34417	35575	1158
82774	M	070Y	0	2020-02-03 08:37:00	1	1	1	0	0	0	0	0	1	0	0	0	0	0	0	0	0	0		Excellent	31862	32921	1059
55748	M	037Y	0	2020-02-01 11:31:00	0	0	0	0	0	0	0	0	0	0	0	0	0	0	0	0	0	0
56240	M	055Y	0	2020-02-01 10:32:00	1	1	2	0	1	1	0	0	0	0	0	0	0	0	0	0	0	0		Excellent	38408	39564	1156
34994	F	043Y	0	2020-02-01 09:50:00	0	0	0	0	0	0	0	0	0	0	0	0	0	0	0	0	0	0
o1897	F	026Y	0	2020-02-01 08:47:00	0	0	0	0	0	0	0	0	0	0	0	0	0	0	0	0	0	0
58432	F	062Y	1	2020-01-31 14:37:00	1	3	0	0	0	0	0	0	0	0	0	0	0	0	0	0	0	0		Excellent	53520	54814	1294
17099	F	052Y	1	2020-01-31 13:57:00	1	1	1	1	0	0	0	0	0	0	0	0	0	0	0	0	0	0		Excellent	51236	51729	493
1147	M	079Y	1	2020-01-31 12:15:00	1	1,2	8	0	5	0	3	0	0	0	1	0	0	0	0	0	0	0		Excellent	44815	46815	2000
35105	F	065Y	0	2020-01-31 11:22:00	1	1	2	1	0	0	0	0	1	0	0	0	0	0	0	0	0	0		Excellent	41712	42593	881
56801	F	046Y	0	2020-01-31 10:28:00	1	3	0	0	0	0	0	0	0	0	0	0	0	0	0	0	0	0
20089	F	078Y	1	2020-01-31 09:41:00	1	3	0	0	0	0	0	0	0	0	0	0	0	0	0	0	0	0		Excellent	34177	36280	2103
81811	M	054Y	0	2020-01-30 15:26:00	1	1	6	2	2	0	2	0	0	0	0	0	0	0	0	0	0	0		Excellent	56545	58762	2217
69069	F	059Y	0	2020-01-30 14:09:00	1	1	2	0	2	0	0	0	0	0	0	0	0	0	0	0	0	0		Excellent	51607	52410	803
53496	M	063Y	0	2020-01-30 12:28:00	1	1	1	1	0	0	0	0	0	0	0	0	0	0	0	0	0	0		Excellent	45561	46214	653
22873	F	053Y	0	2020-01-30 10:51:00	1	1	2	1	0	0	0	0	1	0	0	0	0	0	0	0	0	0		Excellent	40288	41595	1307
63427	M	043Y	0	2020-01-30 09:49:00	1	1	1	0	1	0	0	0	0	0	0	0	0	0	0	0	0	0
84395	F	065Y	0	2020-01-30 08:50:00	0	0	0	0	0	0	0	0	0	0	0	0	0	0	0	0	0	0		Excellent	33697	34240	543
6000270	M	077Y	0	2020-01-29 15:19:00	1	1	4	2	0	0	1	1	0	0	0	0	0	0	0	0	0	0		Excellent	56168	57578	1410
81656	M	076Y	0	2020-01-29 14:14:00	1	1	2	0	0	0	2	0	0	0	0	0	0	0	0	0	0	0		Excellent	52437	53645	1208
48103	M	070Y	0	2020-01-29 12:39:00	1	1	3	0	2	0	1	0	0	0	0	0	0	0	0	0	0	0		Excellent	45961	47618	1657
38966	M	059Y	0	2020-01-29 11:07:00	1	1(HGD)	9	2	3	1	2	0	1	0	0	0	0	0	0	0	0	0		Excellent	41123	44348	3225
50370	F	063Y	0	2020-01-29 09:52:00	1	1	1	1	0	0	0	0	0	0	0	0	0	0	0	0	0	0		Excellent	36150	37574	1424
31797	M	064Y	0	2020-01-29 08:54:00	1	1	1	0	0	0	0	1	0	0	0	0	0	0	0	0	0	0		Excellent	32989	34157	1168
11113	F	063Y	0	2020-01-28 16:23:00	1	1	1	0	0	0	1	0	0	0	0	0	0	0	0	0	0	0		Excellent	60444	60958	514
52726	F	069Y	0	2020-01-28 15:24:00	1	1	3	3	0	0	0	0	0	0	0	0	0	0	0	0	0	0		good	56527	57413	886
934	M	065Y	1	2020-01-28 14:15:00	1	1	4	0	1	0	2	1	0	0	0	0	0	0	0	0	0	0		good	51874	53477	1603
10765	F	056Y	0	2020-01-28 11:46:00	1	1	6	1	2	0	2	0	0	1	0	0	0	0	0	0	0	0		Excellent	42958	43527	569
82414	F	075Y	1	2020-01-28 10:39:00	1	1	2	2	0	0	0	0	0	0	0	0	0	0	0	0	0	0		Excellent	39274	40327	1053
10578	M	056Y	1	2020-01-28 09:49:00	1	1	2	1	0	0	1	0	0	0	0	0	0	0	0	0	0	0		Excellent	36184	36855	671
67643	F	076Y	1	2020-01-28 08:33:00	1	1	1	1	0	0	0	0	0	0	0	0	0	0	0	0	0	0		Excellent	33812	34587	775
53181	M	062Y	0	2020-01-27 15:01:00	1	1	3	0	1	0	2	0	0	0	0	0	0	0	0	0	0	0		Excellent	54452	55519	1067
25554	F	060Y	0	2020-01-27 14:11:00	1	1	2	2	0	0	0	0	0	0	0	0	0	0	0	0	0	0		Excellent	51803	52632	829
56671	M	042Y	0	2020-01-27 10:36:00	1	3	0	0	0	0	0	0	0	0	0	0	0	0	0	0	0	0
82507	F	074Y	1	2020-01-27 09:19:00	1	1	2	1	0	1	0	0	0	0	0	0	0	0	0	0	0	0		Excellent	34798	35507	709
2655	M	060Y	1	2020-01-27 08:38:00	1	1	1	0	0	1	0	0	0	0	0	0	0	0	0	0	0	0		Excellent	32024	33172	1148
61117	F	051Y	0	2020-01-23 15:34:00	0	0	0	0	0	0	0	0	0	0	0	0	0	0	0	0	0	0		good	56665	57212	547
79861	M	037Y	0	2020-01-23 14:49:00	1	1	1	1	0	0	0	0	0	0	0	0	0	0	0	0	0	0
39748	F	060Y	1	2020-01-23 14:00:00	1	3	0	0	0	0	0	0	0	0	0	0	0	0	0	0	0	0		Excellent	51122	51768	646
86764	F	066Y	0	2020-01-23 11:57:00	0	0	0	0	0	0	0	0	0	0	0	0	0	0	0	0	0	0		Excellent	43966	44622	656
1700	M	060Y	0	2020-01-23 11:05:00	1	1	4	2	0	1	0	1	0	0	0	0	0	0	0	0	0	0		Excellent	40300	41377	1077
91615	M	040Y	0	2020-01-23 09:50:00	0	0	0	0	0	0	0	0	0	0	0	0	0	0	0	0	0	0
12745	M	054Y	0	2020-01-23 09:01:00	1	3	0	0	0	0	0	0	0	0	0	0	0	0	0	0	0	0		fair	32927	33499	572
56764	M	067Y	1	2020-01-22 15:04:00	1	1,2	2	2	0	0	0	0	0	0	1	0	0	0	1	0	0	0		Excellent	54699	56416	1717
44120	F	048Y	0	2020-01-22 14:17:00	1	1	1	0	0	1	0	0	0	0	0	0	0	0	0	0	0	0
56911	M	061Y	0	2020-01-22 11:44:00	1	1	3	2	1	0	0	0	0	0	0	0	0	0	0	0	0	0		Excellent	42731	43786	1055
55044	F	067Y	1	2020-01-22 10:55:00	0	0	0	0	0	0	0	0	0	0	0	0	0	0	0	0	0	0		Excellent	40479	40799	320
23202	M	065Y	0	2020-01-22 09:39:00	1	1	2	1	0	0	1	0	0	0	0	0	0	0	0	0	0	0		Excellent	35258	36643	1385
55845	F	059Y	1	2020-01-22 08:46:00	1	1	1	0	0	1	0	0	0	0	0	0	0	0	0	0	0	0		Excellent	32152	33003	851
54899	F	055Y	1	2020-01-21 15:31:00	1	1	2	1	0	0	1	0	0	0	0	0	0	0	0	0	0	0		fair	56533	57680	1147
81428	M	064Y	0	2020-01-21 14:16:00	1	1	1	1	0	0	0	0	0	0	0	0	0	0	0	0	0	0		Excellent	51663	52408	745
30314	F	058Y	0	2020-01-21 11:45:00	1	1	1	0	0	0	1	0	0	0	0	0	0	0	0	0	0	0		good	42847	43563	716
54150	M	068Y	0	2020-01-21 10:28:00	1	1	1	0	0	0	0	0	1	0	0	0	0	0	0	0	0	0		good	38293	39217	924
56318	F	064Y	0	2020-01-21 09:44:00	1	3	0	0	0	0	0	0	0	0	0	0	0	0	0	0	0	0		Excellent	35404	36145	741
95092	M	056Y	0	2020-01-21 09:03:00	1	1	3	2	0	0	0	1	0	0	0	0	0	0	0	0	0	0		fair	33071	33963	892
80345	F	063Y	1	2020-01-20 15:04:00	1	1(HGD)	6	4	0	1	1	0	0	0	0	0	0	0	0	0	0	0		Excellent	54696	56864	2168
56902	M	063Y	1	2020-01-20 14:14:00	1	1	1	1	0	0	0	0	0	0	0	0	0	0	0	0	0	0		Excellent	51770	52441	671
82356	M	046Y	0	2020-01-20 11:36:00	0	0	0	0	0	0	0	0	0	0	0	0	0	0	0	0	0	0
54433	M	046Y	0	2020-01-20 10:11:00	1	3	0	0	0	0	0	0	0	0	0	0	0	0	0	0	0	0
51436	M	050Y	0	2020-01-20 08:51:00	0	0	0	0	0	0	0	0	0	0	0	0	0	0	0	0	0	0		Excellent	32145	32891	746
62077	F	039Y	0	2020-01-18 12:38:00	0	0	0	0	0	0	0	0	0	0	0	0	0	0	0	0	0	0
73058	M	043Y	0	2020-01-18 11:19:00	1	1	2	2	0	0	0	0	0	0	0	0	0	0	0	0	0	0
49776	F	041Y	0	2020-01-18 09:42:00	0	0	0	0	0	0	0	0	0	0	0	0	0	0	0	0	0	0
11608	F	056Y	0	2020-01-18 08:54:00	1	3	0	0	0	0	0	0	0	0	0	0	0	0	0	0	0	0		Excellent	32474	33409	935
48222	F	050Y	0	2020-01-17 15:17:00	0	0	0	0	0	0	0	0	0	0	0	0	0	0	0	0	0	0		Excellent	55596	56056	460
8139	M	084Y	0	2020-01-17 14:04:00	1	1	9	3	2	1	0	1	2	0	0	0	0	0	0	0	0	0		Excellent	55179	55985	806
63825	F	073Y	0	2020-01-17 11:50:00	1	3	0	0	0	0	0	0	0	0	0	0	0	0	0	0	0	0		Excellent	43063	43866	803
62084	F	060Y	0	2020-01-17 10:55:00	1	1	3	1	1	0	1	0	0	0	0	0	0	0	0	0	0	0		Excellent	39551	40279	728
70123	M	047Y	0	2020-01-17 09:36:00	1	3	0	0	0	0	0	0	0	0	0	0	0	0	0	0	0	0
94938	M	058Y	0	2020-01-17 08:47:00	1	1	1	1	0	0	0	0	0	0	0	0	0	0	0	0	0	0		Excellent	31918	33189	1271
61835	M	066Y	1	2020-01-16 15:38:00	1	1	4	3	1	0	0	0	0	0	0	0	0	0	0	0	0	0		Excellent	56755	58449	1694
56280	M	048Y	0	2020-01-16 15:06:00	1	1	3	0	0	1	0	1	1	0	0	0	0	0	0	0	0	0
64698	F	073Y	0	2020-01-16 14:18:00	1	1	2	0	0	1	1	0	0	0	0	0	0	0	0	0	0	0		Excellent	52295	53134	839
97454	F	059Y	0	2020-01-16 11:57:00	0	0	0	0	0	0	0	0	0	0	0	0	0	0	0	0	0	0		good	43371	43841	470
37113	M	062Y	0	2020-01-16 11:04:00	1	3	0	0	0	0	0	0	0	0	0	0	0	0	0	0	0	0		Excellent	40041	40881	840
96662	M	055Y	1	2020-01-16 10:04:00	1	1	1	1	0	0	0	0	0	0	0	0	0	0	0	0	0	0		Excellent	36577	37567	990
18060	F	057Y	0	2020-01-16 08:49:00	1	1	3	1	1	1	0	0	0	0	0	0	0	0	0	0	0	0		Excellent	32192	33298	1106
55294	F	067Y	0	2020-01-15 15:09:00	1	3	0	0	0	0	0	0	0	0	0	0	0	0	0	0	0	0		Excellent	55122	55803	681
56520	F	058Y	1	2020-01-15 14:05:00	0	0	0	0	0	0	0	0	0	0	0	0	0	0	0	0	0	0		good	51134	51891	757
48490	F	067Y	0	2020-01-15 11:23:00	0	0	0	0	0	0	0	0	0	0	0	0	0	0	0	0	0	0		Excellent	41714	42234	520
23078	F	080Y	1	2020-01-15 09:56:00	1	1	5	0	1	2	2	0	0	0	0	0	0	0	0	0	0	0		Excellent	36264	38099	1835
73618	M	065Y	0	2020-01-15 08:39:00	1	1	6	0	4	0	1	1	0	0	0	0	0	0	0	0	0	0		Excellent	31652	34342	2690
45806	F	086Y	1	2020-01-14 15:54:00	1	1	2	0	2	0	0	0	0	0	0	0	0	0	0	0	0	0		Excellent	58185	58972	787
53116	F	065Y	1	2020-01-14 15:13:00	1	1	1	1	0	0	0	0	0	0	0	0	0	0	0	0	0	0		Excellent	55548	56171	623
71316	F	059Y	0	2020-01-14 14:12:00	1	1	2	1	0	1	0	0	0	0	0	0	0	0	0	0	0	0		good	51632	53300	1668
87433	F	066Y	0	2020-01-14 12:38:00	1	1	2	0	0	0	1	0	1	0	0	0	0	0	0	0	0	0		Excellent	46045	46981	936
34105	F	044Y	0	2020-01-14 11:44:00	1	1	1	0	0	0	0	0	1	0	0	0	0	0	0	0	0	0
15759	F	055Y	0	2020-01-14 10:10:00	1	1	2	1	0	0	0	1	0	0	0	0	0	0	0	0	0	0		good	38111	39086	975
64033	F	077Y	0	2020-01-14 08:59:00	1	1	2	1	0	0	0	1	0	0	0	0	0	0	0	0	0	0		fair	32785	34713	1928
46725	F	059Y	1	2020-01-13 14:59:00	1	1	2	1	1	0	0	0	0	0	0	0	0	0	0	0	0	0		Excellent	54586	55534	948
32997	M	059Y	1	2020-01-13 14:15:00	1	1	1	0	0	1	0	0	0	0	0	0	0	0	0	0	0	0		good	51758	52841	1083
76041	M	060Y	0	2020-01-13 12:13:00	1	1	2	1	1	0	0	0	0	0	0	0	0	0	0	0	0	0		Excellent	44173	45376	1203
38489	M	068Y	0	2020-01-13 11:08:00	1	1	1	1	0	0	0	0	0	0	0	0	0	0	0	0	0	0		good	40279	41321	1042
o4816	M	054Y	0	2020-01-13 09:35:00	1	3	0	0	0	0	0	0	0	0	0	0	0	0	0	0	0	0		Excellent	34792	35744	952
52698	F	058Y	1	2020-01-13 08:39:00	0	0	0	0	0	0	0	0	0	0	0	0	0	0	0	0	0	0		Excellent	32278	33060	782
16852	F	058Y	0	2020-01-11 10:56:00	1	3	0	0	0	0	0	0	0	0	0	0	0	0	0	0	0	0		good	39725	40341	616
87507	M	056Y	0	2020-01-11 09:57:00	0	0	0	0	0	0	0	0	0	0	0	0	0	0	0	0	0	0		Excellent	36306	36885	579
97696	F	035Y	0	2020-01-11 08:47:00	1	3	0	0	0	0	0	0	0	0	0	0	0	0	0	0	0	0
75528	M	057Y	0	2020-01-10 15:02:00	1	1	2	0	0	1	1	0	0	0	0	0	0	0	0	0	0	0		fair	54633	55561	928
63560	M	052Y	0	2020-01-10 14:15:00	1	3	0	0	0	0	0	0	0	0	0	0	0	0	0	0	0	0		Excellent	51704	52539	835
41275	M	082Y	0	2020-01-10 12:23:00	1	1	6	4	1	0	1	0	0	0	0	0	0	0	0	0	0	0		good	44934	46388	1454
54124	M	074Y	1	2020-01-10 10:34:00	1	1	4	1	2	0	1	0	0	0	0	0	0	0	0	0	0	0		Excellent	38135	39272	1137
78855	F	037Y	0	2020-01-10 08:51:00	1	3	0	0	0	0	0	0	0	0	0	0	0	0	0	0	0	0
8015	F	065Y	1	2020-01-09 15:03:00	1	1	3	1	2	0	0	0	0	0	0	0	0	0	0	0	0	0		Excellent	54466	55935	1469
56908	F	069Y	0	2020-01-09 14:12:00	1	1	1	0	0	0	0	0	0	1	0	0	0	0	0	0	0	0		Excellent	51790	52518	728
23793	M	057Y	0	2020-01-09 12:05:00	1	1	1	0	0	0	1	0	0	0	0	0	0	0	0	0	0	0		good	43960	44919	959
56252	F	052Y	0	2020-01-09 10:37:00	1	1	1	0	1	0	0	0	0	0	0	0	0	0	0	0	0	0		Excellent	38592	39281	689
o4769	M	040Y	0	2020-01-09 09:23:00	1	3	0	0	0	0	0	0	0	0	0	0	0	0	0	0	0	0
14278	F	066Y	1	2020-01-09 08:40:00	0	0	0	0	0	0	0	0	0	0	0	0	0	0	0	0	0	0		good	31750	32393	643
82267	F	060Y	0	2020-01-08 15:10:00	1	1	4	1	0	1	0	1	1	0	0	0	0	0	0	0	0	0		Excellent	55062	56102	1040
56907	M	055Y	0	2020-01-08 14:21:00	1	3	0	0	0	0	0	0	0	0	0	0	0	0	0	0	0	0		good	52250	52913	663
56220	M	055Y	0	2020-01-08 11:43:00	1	1	3	1	1	0	0	0	1	0	0	0	0	0	0	0	0	0		Excellent	42478	43899	1421
56960	M	033Y	0	2020-01-08 10:17:00	1	3	0	0	0	0	0	0	0	0	0	0	0	0	0	0	0	0
56712	F	060Y	0	2020-01-08 08:47:00	1	1	3	1	0	0	0	0	1	1	0	0	0	0	0	0	0	0		Excellent	31934	33117	1183
97163	M	053Y	0	2020-01-07 15:25:00	0	0	0	0	0	0	0	0	0	0	0	0	0	0	0	0	0	0		Excellent	55993	56734	741
16144	F	066Y	1	2020-01-07 14:00:00	0	0	0	0	0	0	0	0	0	0	0	0	0	0	0	0	0	0		Excellent	51846	52566	720
56905	M	069Y	0	2020-01-07 12:17:00	1	1	2	0	1	0	0	0	1	0	0	0	0	0	0	0	0	0		good	44682	45853	1171
46273	M	070Y	0	2020-01-07 11:12:00	1	1	1	0	0	0	1	0	0	0	0	0	0	0	0	0	0	0		good	40844	41753	909
44509	M	064Y	0	2020-01-07 08:34:00	1	1	1	0	0	0	0	0	0	1	0	0	0	0	0	0	0	0		good	31628	32402	774
o699	M	052Y	0	2020-01-06 15:31:00	1	1	3	3	0	0	0	0	0	0	0	0	0	0	0	0	0	0		Excellent	56577	57842	1265
52412	F	049Y	0	2020-01-06 14:14:00	1	1	2	0	1	0	0	0	1	0	0	0	0	0	0	0	0	0
60089	F	060Y	0	2020-01-06 12:16:00	1	1	3	0	0	0	2	0	1	0	0	0	0	0	0	0	0	0		Excellent	45357	46665	1308
o687	F	052Y	0	2020-01-06 10:48:00	1	1	1	1	0	0	0	0	0	0	0	0	0	0	0	0	0	0		Excellent	39526	40169	643
54485	F	042Y	0	2020-01-06 09:55:00	1	1	1	0	1	0	0	0	0	0	0	0	0	0	0	0	0	0
54488	F	058Y	1	2020-01-06 08:47:00	1	3	0	0	0	0	0	0	0	0	0	0	0	0	0	0	0	0		Excellent	31978	32745	767
20942	F	056Y	0	2020-01-04 11:59:00	1	0	0	0	0	0	0	0	0	0	0	0	0	0	0	0	0	0		Excellent	43739	44339	600
62136	F	059Y	0	2020-01-04 11:03:00	1	1	2	1	1	0	0	0	0	0	0	0	0	0	0	0	0	0		Excellent	40514	41310	796
97035	M	040Y	0	2020-01-04 08:46:00	1	0	0	0	0	0	0	0	0	0	0	0	0	0	0	0	0	0
82163	F	051Y	1	2020-01-03 15:09:00	1	1	1	0	0	0	0	0	1	0	0	0	0	0	0	0	0	0		Excellent	55016	56153	1137
91249	M	058Y	0	2020-01-03 14:14:00	1	1	1	0	0	0	0	0	1	0	0	0	0	0	0	0	0	0		Excellent	51806	52519	713
51719	F	054Y	0	2020-01-03 11:52:00	1	1	2	1	0	0	0	1	0	0	0	0	0	0	0	0	0	0		Excellent	43675	45120	1445
69086	F	058Y	0	2020-01-03 11:12:00	1	1	1	1	0	0	0	0	0	0	0	0	0	0	0	0	0	0		Excellent	40626	41296	670
39869	M	080Y	1	2020-01-03 09:22:00	1	1	7	2	1	2	2	0	0	0	0	0	0	0	0	0	0	0		Excellent	33794	36279	2485
26327	F	069Y	0	2020-01-02 16:32:00	1	1	1	1	0	0	0	0	0	0	0	0	0	0	0	0	0	0		Excellent	59972	61035	1063
96127	F	053Y	0	2020-01-02 15:14:00	1	1	1	0	0	0	0	0	1	0	0	0	0	0	0	0	0	0		Excellent	55430	56217	787
15863	M	071Y	0	2020-01-02 14:13:00	1	1	1	0	0	0	1	0	0	0	0	0	0	0	0	0	0	0		Excellent	51493	52162	669
67176	M	062Y	0	2020-01-02 12:56:00	0	0	0	0	0	0	0	0	0	0	0	0	0	0	0	0	0	0		good	46952	47560	608
26345	M	059Y	0	2020-01-02 10:41:00	1	1	1	1	0	0	0	0	0	0	0	0	0	0	0	0	0	0		good	38814	39823	1009
67191	F	058Y	0	2020-01-02 08:39:00	1	1	3	1	0	0	1	0	1	0	0	0	0	0	0	0	0	0		Excellent	31556	33134	1578
18073	F	050Y	1	2019-12-31 15:44:00	1	1	1	1	0	0	0	0	0	0	0	0	0	0	0	0	0	0		fair	58187	59662	1475
56674	M	056Y	0	2019-12-31 14:09:00	1	1	2	1	1	0	0	0	0	0	0	0	0	0	0	0	0	0		Excellent	51405	52264	859
20732	M	064Y	0	2019-12-31 12:16:00	1	1	2	1	0	1	0	0	0	0	0	0	0	0	0	0	0	0		good	44832	46277	1445
54461	F	050Y	0	2019-12-31 10:41:00	1	3	0	0	0	0	0	0	0	0	0	0	0	0	0	0	0	0		good	38935	39783	848
60017	M	063Y	0	2019-12-31 08:46:00	1	1	1	1	0	0	0	0	0	0	0	0	0	0	0	0	0	0		Excellent	31953	33186	1233
86552	F	024Y	0	2019-12-30 16:47:00	1	3	0	0	0	0	0	0	0	0	0	0	0	0	0	0	0	0
87592	F	054Y	0	2019-12-30 16:04:00	1	1	1	1	0	0	0	0	0	0	0	0	0	0	0	0	0	0		Excellent	58254	59083	829
39366	F	066Y	0	2019-12-30 14:37:00	1	1	1	0	0	0	0	1	0	0	0	0	0	0	0	0	0	0		Excellent	53177	54202	1025
14838	M	074Y	0	2019-12-30 11:47:00	1	1	4	2	2	0	0	0	0	0	0	0	0	0	0	0	0	0		good	42710	43875	1165
64700	M	082Y	1	2019-12-30 10:37:00	1	1	4	3	0	0	1	0	0	0	0	0	0	0	0	0	0	0		Excellent	38829	40367	1538
81986	M	048Y	0	2019-12-30 08:31:00	1	3	0	0	0	0	0	0	0	0	0	0	0	0	0	0	0	0
82306	F	058Y	0	2019-12-28 12:24:00	1	1	1	0	0	1	0	0	0	0	0	0	0	0	0	0	0	0		Excellent	45146	46049	903
84211	M	040Y	0	2019-12-28 09:45:00	0	0	0	0	0	0	0	0	0	0	0	0	0	0	0	0	0	0
o3689	F	050Y	0	2019-12-28 08:47:00	1	1	3	1	0	0	2	0	0	0	0	0	0	0	0	0	0	0		Excellent	31938	32964	1026
29786	M	048Y	0	2019-12-27 15:04:00	0	0	0	0	0	0	0	0	0	0	0	0	0	0	0	0	0	0
56167	M	060Y	0	2019-12-27 14:13:00	1	1	1	0	1	0	0	0	0	0	0	0	0	0	0	0	0	0		Excellent	51837	52514	677
29066	M	064Y	0	2019-12-27 12:15:00	1	3	0	0	0	0	0	0	0	0	0	0	0	0	0	0	0	0		good	44505	45357	852
92677	M	062Y	0	2019-12-27 10:17:00	0	0	0	0	0	0	0	0	0	0	0	0	0	0	0	0	0	0		Excellent	37432	38114	682
56528	M	073Y	1	2019-12-27 08:34:00	1	1	6	1	1	1	0	0	3	0	0	0	0	0	0	0	0	0		good	31274	32850	1576
40968	M	074Y	0	2019-12-26 15:46:00	1	1	3	0	0	0	3	0	0	0	0	0	0	0	0	0	0	0		Excellent	57297	58412	1115
36439	F	046Y	0	2019-12-26 14:09:00	1	3	0	0	0	0	0	0	0	0	0	0	0	0	0	0	0	0
88020	F	062Y	0	2019-12-26 12:23:00	0	0	0	0	0	0	0	0	0	0	0	0	0	0	0	0	0	0		fair	45166	46054	888
93625	F	050Y	0	2019-12-26 09:38:00	1	3	0	0	0	0	0	0	0	0	0	0	0	0	0	0	0	0		Excellent	35172	35882	710
55650	F	061Y	0	2019-12-26 08:39:00	0	0	0	0	0	0	0	0	0	0	0	0	0	0	0	0	0	0		Excellent	32537	33429	892
44465	F	060Y	0	2019-12-25 10:06:00	1	1	2	0	1	1	0	0	0	0	0	0	0	0	0	0	0	0		Excellent	37026	38208	1182
53874	F	052Y	0	2019-12-25 08:45:00	0	0	0	0	0	0	0	0	0	0	0	0	0	0	0	0	0	0		Excellent	32608	33397	789
52118	F	052Y	0	2019-12-24 15:33:00	1	1	1	0	0	0	1	0	0	0	0	0	0	0	0	0	0	0		Excellent	56937	57791	854
16918	F	068Y	0	2019-12-24 14:09:00	1	1	1	1	0	0	0	0	0	0	0	0	0	0	0	0	0	0		Excellent	51579	52551	972
71659	F	044Y	0	2019-12-24 12:47:00	1	1	1	1	0	0	0	0	0	0	0	0	0	0	0	0	0
41318	M	042Y	0	2019-12-24 11:27:00	1	3	0	0	0	0	0	0	0	0	0	0	0	0	0	0	0
95220	M	077Y	0	2019-12-24 08:37:00	1	1	11	1	4	0	5	0	1	1	0	0	0	0	0	0	0	0		Excellent	31803	34652	2849
7097	F	046Y	0	2019-12-23 14:45:00	1	3	0	0	0	0	0	0	0	0	0	0	0	0	0	0	0
6833	F	052Y	0	2019-12-23 14:14:00	1	3	0	0	0	0	0	0	0	0	0	0	0	0	0	0	0	0		fair	51690	52513	823
66698	F	054Y	0	2019-12-23 12:06:00	1	1	1	0	0	0	0	0	1	0	0	0	0	0	0	0	0	0		fair	44206	45362	1156
91258	F	058Y	0	2019-12-23 11:01:00	0	0	0	0	0	0	0	0	0	0	0	0	0	0	0	0	0	0		Excellent	40480	41237	757
81726	M	058Y	1	2019-12-23 08:36:00	1	1	3	2	0	0	1	0	0	0	0	0	0	0	0	0	0	0		Excellent	31807	33488	1681
32185	F	071Y	0	2019-12-21 12:41:00	1	1	5	1	1	2	1	0	0	0	0	0	0	0	0	0	0	0		Excellent	47405	49012	1607
38401	F	053Y	0	2019-12-21 08:51:00	1	1	1	1	0	0	0	0	0	0	0	0	0	0	0	0	0	0		Excellent	32326	33305	979
41543	M	066Y	0	2019-12-20 15:00:00	1	3	0	0	0	0	0	0	0	0	0	0	0	0	0	0	0	0		good	54306	55075	769
82842	M	054Y	0	2019-12-20 14:17:00	1	1	1	0	0	0	0	0	1	0	0	0	0	0	0	0	0	0		Excellent	51891	52758	867
91247	M	050Y	0	2019-12-20 12:14:00	1	1	4	1	1	2	0	0	0	0	0	0	0	0	0	0	0	0		good	44266	45243	977
166	M	048Y	0	2019-12-20 10:19:00	1	3	0	0	0	0	0	0	0	0	0	0	0	0	0	0	0
76697	M	044Y	0	2019-12-20 08:57:00	1	1	3	1	0	0	1	1	0	0	0	0	0	0	0	0	0
56661	M	078Y	0	2019-12-19 15:35:00	1	1	10	0	3	3	4	0	0	0	0	0	0	0	0	0	0	0		Excellent	56481	58729	2248
5602	M	056Y	0	2019-12-19 14:38:00	1	1	8	1	2	2	2	1	0	0	0	0	0	0	0	0	0	0		Excellent	53141	54771	1630
49745	F	062Y	0	2019-12-19 13:15:00	1	1	1	0	0	0	0	0	0	1	0	0	0	0	0	0	0	0		Excellent	47727	48775	1048
60692	M	056Y	0	2019-12-19 10:09:00	0	0	0	0	0	0	0	0	0	0	0	0	0	0	0	0	0	0		good	36959	37666	707
32878	M	072Y	0	2019-12-19 08:50:00	1	1	2	0	0	0	1	0	1	0	0	0	0	0	0	0	0	0		Excellent	32076	33609	1533
40588	F	056Y	0	2019-12-18 14:55:00	0	0	0	0	0	0	0	0	0	0	0	0	0	0	0	0	0	0		Excellent	54223	54807	584
56899	F	062Y	0	2019-12-18 14:12:00	1	3	0	0	0	0	0	0	0	0	0	0	0	0	0	0	0	0		Excellent	51566	52481	915
46860	M	070Y	1	2019-12-18 11:57:00	1	1	2	2	0	0	0	0	0	0	0	0	0	0	0	0	0	0		Excellent	43040	43952	912
71899	M	041Y	0	2019-12-18 09:51:00	1	1	1	1	0	0	0	0	0	0	0	0	0	0	0	0	0
17199	M	071Y	1	2019-12-18 08:35:00	1	1	4	1	0	1	1	0	1	0	0	0	0	0	0	0	0	0		Excellent	31139	33095	1956
74146	M	057Y	0	2019-12-17 15:07:00	1	1	5	3	1	0	1	0	0	0	0	0	0	0	0	0	0	0		Excellent	54601	56363	1762
56900	M	040Y	0	2019-12-17 14:12:00	1	1	1	0	1	0	0	0	0	0	0	0	0	0	0	0	0
18574	M	064Y	0	2019-12-17 12:42:00	1	1	4	1	0	0	2	0	0	1	0	0	0	0	0	0	0	0		Excellent	46104	47493	1389
81774	M	062Y	0	2019-12-17 10:08:00	1	1	2	0	1	0	1	0	0	0	0	0	0	0	0	0	0	0		Excellent	38133	39272	1139
28978	M	064Y	0	2019-12-17 08:49:00	1	3	0	0	0	0	0	0	0	0	0	0	0	0	0	0	0	0		Excellent	32206	33008	802
95152	M	044Y	0	2019-12-16 15:44:00	1	1	3	2	0	0	0	0	1	0	0	0	0	0	0	0	0
30517	F	062Y	0	2019-12-16 14:20:00	1	1	1	0	0	0	1	0	0	0	0	0	0	0	0	0	0	0		Excellent	52024	53563	1539
53982	M	046Y	0	2019-12-16 12:48:00	1	1	3	2	0	0	0	0	0	1	0	0	0	0	0	0	0
27709	M	048Y	0	2019-12-16 10:16:00	1	1	5	0	2	2	0	0	1	0	0	0	0	0	0	0	0
53970	M	072Y	0	2019-12-16 08:34:00	1	1	9	3	0	0	5	0	1	0	0	0	0	0	0	0	0	0		Excellent	31326	34098	2772
88035	M	052Y	0	2019-12-15 11:02:00	1	1	1	0	0	0	0	0	1	0	0	0	0	0	0	0	0	0		Excellent	40069	40902	833
92604	M	058Y	0	2019-12-15 09:55:00	1	1	7	5	0	0	2	0	0	0	0	0	0	0	0	0	0	0		Excellent	36159	37722	1563
5787	F	058Y	1	2019-12-15 08:51:00	1	1	1	1	0	0	0	0	0	0	0	0	0	0	0	0	0	0		Excellent	32325	33202	877
19211	M	074Y	0	2019-12-14 12:17:00	1	1	3	0	0	2	1	0	0	0	0	0	0	0	0	0	0	0		Excellent	44699	45609	910
86297	F	044Y	0	2019-12-14 08:49:00	0	0	0	0	0	0	0	0	0	0	0	0	0	0	0	0	0
80898	F	056Y	0	2019-12-13 15:51:00	0	0	0	0	0	0	0	0	0	0	0	0	0	0	0	0	0	0		Excellent	57093	57891	798
43155	M	044Y	0	2019-12-13 14:25:00	1	1	1	1	0	0	0	0	0	0	0	0	0	0	0	0	0
77740	F	052Y	0	2019-12-13 12:14:00	0	0	0	0	0	0	0	0	0	0	0	0	0	0	0	0	0	0		Excellent	44442	45173	731
68009	F	056Y	0	2019-12-13 09:54:00	0	0	0	0	0	0	0	0	0	0	0	0	0	0	0	0	0	0		Excellent	36552	37389	837
49301	M	072Y	0	2019-12-13 08:38:00	1	1	2	2	0	0	0	0	0	0	0	0	0	0	0	0	0	0		Excellent	31598	32456	858
34519	M	065Y	1	2019-12-12 15:51:00	1	1	2	0	1	0	0	0	1	0	0	0	0	0	0	0	0	0		Excellent	57481	58617	1136
46762	F	062Y	0	2019-12-12 15:03:00	1	3	0	0	0	0	0	0	0	0	0	0	0	0	0	0	0	0		good	54745	55489	744
50343	M	066Y	0	2019-12-12 14:12:00	1	1	1	1	0	0	0	0	0	0	0	0	0	0	0	0	0	0		Excellent	51834	53108	1274
85602	F	046Y	0	2019-12-12 12:53:00	1	3	0	0	0	0	0	0	0	0	0	0	0	0	0	0	0
15805	F	074Y	1	2019-12-12 08:44:00	1	1	5	1	1	0	2	1	0	0	0	0	0	0	0	0	0	0		Excellent	32646	34338	1692
17819	M	066Y	0	2019-12-11 15:05:00	1	1	1	1	0	0	0	0	0	0	0	0	0	0	0	0	0	0		Excellent	54592	56375	1783
34968	F	040Y	0	2019-12-11 14:02:00	1	3	0	0	0	0	0	0	0	0	0	0	0	0	0	0	0
61456	F	068Y	0	2019-12-11 12:37:00	1	3	0	0	0	0	0	0	0	0	0	0	0	0	0	0	0	0		Excellent	45923	47021	1098
96294	M	040Y	0	2019-12-11 09:39:00	1	1	1	0	0	1	0	0	0	0	0	0	0	0	0	0	0
21383	F	057Y	0	2019-12-11 08:47:00	1	1	3	0	0	2	1	0	0	0	0	0	0	0	0	0	0	0		Excellent	31922	33247	1325
56648	M	068Y	0	2019-12-10 15:30:00	1	1	2	1	0	0	1	0	0	0	0	0	0	0	0	0	0	0		Excellent	56232	57552	1320
56222	M	050Y	0	2019-12-10 14:19:00	1	1	1	0	0	0	0	0	1	0	0	0	0	0	0	0	0	0		Excellent	51882	52949	1067
98118	F	046Y	0	2019-12-10 12:43:00	1	3	0	0	0	0	0	0	0	0	0	0	0	0	0	0	0
56891	F	068Y	0	2019-12-10 11:21:00	1	1	3	1	0	1	0	0	1	0	0	0	0	0	0	0	0	0		Excellent	40900	41638	738
56892	M	049Y	0	2019-12-10 08:40:00	1	1	3	0	0	1	1	0	1	0	0	0	0	0	0	0	0
82650	F	062Y	0	2019-12-09 15:05:00	1	1	2	1	0	0	1	0	0	0	0	0	0	0	0	0	0	0		Excellent	55383	56307	924
56640	M	050Y	0	2019-12-09 14:14:00	0	0	0	0	0	0	0	0	0	0	0	0	0	0	0	0	0	0		Excellent	51590	52226	636
87868	F	054Y	0	2019-12-09 12:02:00	0	0	0	0	0	0	0	0	0	0	0	0	0	0	0	0	0	0		good	43874	44592	718
56894	M	042Y	0	2019-12-09 10:50:00	1	1	2	0	0	0	2	0	0	0	0	0	0	0	0	0	0
99070	M	050Y	0	2019-12-09 08:44:00	1	1	2	0	1	0	0	0	1	0	0	0	0	0	0	0	0	0		Excellent	31738	32849	1111
51348	M	058Y	0	2019-12-07 11:44:00	1	1	2	1	1	0	0	0	0	0	0	0	0	0	0	0	0	0		Excellent	42486	43233	747
40650	F	061Y	0	2019-12-07 08:49:00	1	1	1	1	0	0	0	0	0	0	0	0	0	0	0	0	0	0		Excellent	32440	33336	896
o4613	M	031Y	0	2019-12-06 14:55:00	1	3	0	0	0	0	0	0	0	0	0	0	0	0	0	0	0
73725	M	030Y	0	2019-12-06 14:15:00	1	3	0	0	0	0	0	0	0	0	0	0	0	0	0	0	0
995544	F	034Y	0	2019-12-06 12:14:00	0	0	0	0	0	0	0	0	0	0	0	0	0	0	0	0	0
74465	F	076Y	0	2019-12-06 10:21:00	1	1	2	2	0	0	0	0	0	0	0	0	0	0	0	0	0	0		Excellent	37787	38841	1054
79409	M	063Y	0	2019-12-06 08:40:00	0	0	0	0	0	0	0	0	0	0	0	0	0	0	0	0	0	0		Excellent	31542	32332	790
40338	F	064Y	0	2019-12-05 15:06:00	1	3	0	0	0	0	0	0	0	0	0	0	0	0	0	0	0	0		good	54899	56176	1277
17984	F	066Y	0	2019-12-05 14:19:00	0	0	0	0	0	0	0	0	0	0	0	0	0	0	0	0	0	0		Excellent	52023	52470	447
56627	F	032Y	0	2019-12-05 12:53:00	0	0	0	0	0	0	0	0	0	0	0	0	0	0	0	0	0
o566	F	014Y	0	2019-12-05 11:44:00	1	3	0	0	0	0	0	0	0	0	0	0	0	0	0	0	0
53924	M	058Y	0	2019-12-05 08:44:00	1	3	0	0	0	0	0	0	0	0	0	0	0	0	0	0	0	0		Excellent	31927	32948	1021
14841	F	050Y	0	2019-12-04 15:12:00	1	1	4	2	1	0	1	0	0	0	0	0	0	0	0	0	0	0		good	55038	55995	957
29559	F	058Y	0	2019-12-04 14:11:00	1	3	0	0	0	0	0	0	0	0	0	0	0	0	0	0	0	0		Excellent	52085	52876	791
93921	F	068Y	0	2019-12-04 11:07:00	0	0	0	0	0	0	0	0	0	0	0	0	0	0	0	0	0	0		good	40837	41599	762
o4790	M	043Y	0	2019-12-04 09:32:00	1	3	0	0	0	0	0	0	0	0	0	0	0	0	0	0	0
2531	F	066Y	0	2019-12-04 08:36:00	1	1	1	0	0	0	0	0	1	0	0	0	0	0	0	0	0	0		Excellent	32008	32816	808
51083	M	070Y	0	2019-12-03 15:43:00	1	1	2	0	2	0	0	0	0	0	0	0	0	0	0	0	0	0		good	56871	57788	917
61070	F	076Y	0	2019-12-03 15:10:00	0	0	0	0	0	0	0	0	0	0	0	0	0	0	0	0	0	0		Excellent	54972	55548	576
74036	M	058Y	0	2019-12-03 14:15:00	1	1	1	0	1	0	0	0	0	0	0	0	0	0	0	0	0	0		Excellent	52013	53093	1080
99856	F	056Y	0	2019-12-03 12:35:00	1	1,2	2	0	1	0	1	0	0	0	1	0	0	0	0	0	1	0		Excellent	45803	46923	1120
o3170	F	051Y	0	2019-12-03 09:48:00	1	1	1	0	0	0	0	1	0	0	0	0	0	0	0	0	0	0		Excellent	35918	36764	846
29663	F	052Y	0	2019-12-03 08:54:00	1	1	2	0	1	0	1	0	0	0	0	0	0	0	0	0	0	0		Excellent	32851	34193	1342
87272	M	064Y	0	2019-12-02 14:14:00	1	1	9	4	3	1	0	1	0	0	0	0	0	0	0	0	0	0		Excellent	51716	53442	1726
59005	F	050Y	0	2019-12-02 11:55:00	0	0	0	0	0	0	0	0	0	0	0	0	0	0	0	0	0	0		Excellent	43433	44049	616
92115	F	047Y	0	2019-12-02 10:09:00	1	1	1	1	0	0	0	0	0	0	0	0	0	0	0	0	0
47724	M	066Y	0	2019-12-02 08:37:00	1	1	1	0	1	0	0	0	0	0	0	0	0	0	0	0	0	0		Excellent	31363	32167	804
																											평균
																											표준편차
